# Supplementary material for: Characterizing ATP processing by the AAA+ protein p97 at the atomic level
Source: Nat Chem. 2024 Feb 7;16(3):363–72. doi: 10.1038/s41557-024-01440-0 (PMC10914628; doi:10.1038/s41557-024-01440-0)
Supplement: Supplementary file 8 — Source data for the MD simulation. [file 41557_2024_1440_MOESM8_ESM.xlsx]

## Sheet: Fig.2b
Raw data		Running average
Simulation time [ns]	d1-d2 distance [A]	Simulation time [ns]	d1-d2 distance [A]	Simulation time [ns]	F360 dihedral angle [°]
0	0.97983	49	1.59149	0	-173.933
2	1.60343	51	1.61133	2	-179.756
4	1.36049	53	1.5981	4	-166.077
6	1.59629	55	1.59234	6	179.277
8	1.84537	57	1.579	8	-172.992
10	1.47304	59	1.54832	10	-161.505
12	1.77469	61	1.52387	12	-174.658
14	1.5957	63	1.50812	14	-160.318
16	1.6296	65	1.48368	16	-160.81
18	1.01037	67	1.46268	18	171.125
20	0.748477	69	1.45318	20	-165.605
22	0.764296	71	1.44856	22	-169.072
24	1.93789	73	1.43916	24	179.398
26	1.67987	75	1.40664	26	-157.897
28	1.73703	77	1.37513	28	-164.387
30	1.7269	79	1.34622	30	-171.411
32	1.76186	81	1.3289	32	-176.221
34	2.16362	83	1.3141	34	178.894
36	2.16501	85	1.28399	36	170.694
38	2.17823	87	1.24923	38	172.549
40	2.19826	89	1.20961	40	-168.949
42	1.84244	91	1.17752	42	179.601
44	1.94491	93	1.15376	44	179.552
46	1.84878	95	1.11541	46	176.636
48	2.07929	97	1.09849	48	168.996
50	2.24023	99	1.0575	50	175.186
52	0.094767	101	1.02464	52	177.084
54	2.09518	103	1.02375	54	-177.966
56	1.90995	105	0.998576	56	169.09
58	2.22891	107	0.965109	58	-175.693
60	1.82179	109	0.922205	60	175.408
62	1.69124	111	0.887025	62	179.097
64	2.02949	113	0.854876	64	-165.567
66	1.29909	115	0.8194	66	-174.202
68	1.43162	117	0.797778	68	177.29
70	1.3802	119	0.777572	70	173.635
72	1.61449	121	0.750671	72	173.708
74	1.57398	123	0.72074	74	-163.819
76	1.35638	125	0.700091	76	-174.262
78	1.69126	127	0.697964	78	-177.707
80	1.44606	129	0.665281	80	-158.469
82	1.45641	131	0.650619	82	-171.943
84	1.38155	133	0.649054	84	178.91
86	1.25388	135	0.638252	86	169.216
88	0.299892	137	0.613571	88	-169.526
90	1.8153	139	0.61472	90	-172.713
92	1.9872	141	0.589764	92	178.685
94	0.601168	143	0.550842	94	177.58
96	1.62712	145	0.540489	96	173.463
98	1.60187	147	0.519723	98	165.769
100	1.97158	149	0.500816	100	167.823
102	0.942147	151	0.46404	102	171.269
104	1.0725	153	0.475731	104	-158.853
106	0.929215	155	0.464385	106	-168.067
108	0.311057	157	0.449305	108	165.906
110	0.250791	159	0.448628	110	-163.185
112	0.98701	161	0.450943	112	-172.26
114	0.373847	163	0.433066	114	175.751
116	0.579426	165	0.429993	116	-177.91
118	0.535618	167	0.42926	118	-171.476
120	0.517289	169	0.435462	120	-170.104
122	0.294355	171	0.430348	122	-169.688
124	0.312013	173	0.425171	124	-176.469
126	0.104071	175	0.44766	126	-177.525
128	0.291649	177	0.450141	128	-178.294
130	0.86083	179	0.467992	130	177.865
132	1.02215	181	0.452896	132	-179.789
134	0.658095	183	0.438758	134	166.403
136	0.426775	185	0.431663	136	-174.046
138	0.197282	187	0.439781	138	167.481
140	0.593948	189	0.436793	140	-178.84
142	0.654314	191	0.429829	142	-179.187
144	0.027379	193	0.432576	144	-161.927
146	1.00272	195	0.437479	146	-177.583
148	0.029973	197	0.418456	148	171.055
150	0.59697	199	0.434111	150	-170.001
152	0.050688	201	0.428676	152	-166.869
154	0.836266	203	0.444371	154	-177.806
156	0.236593	205	0.432851	156	-52.7653
158	0.083701	207	0.438012	158	-62.9372
160	0.06279	209	0.463189	160	-34.6481
162	0.083788	211	0.465004	162	-56.359
164	0.255691	213	0.466352	164	-58.9966
166	0.217997	215	0.462577	166	-60.1252
168	0.421299	217	0.479538	168	-168.728
170	0.035159	219	0.476954	170	-159.679
172	0.117939	221	0.493929	172	-166.463
174	0.541534	223	0.492317	174	-177.513
176	1.25004	225	0.488043	176	167.535
178	0.057089	227	0.471848	178	-165.421
180	0.712973	229	0.473705	180	-170.656
182	1.37815	231	0.461218	182	-179.562
184	0.84145	233	0.439624	184	-173.615
186	0.019825	235	0.428375	186	-163.236
188	0.357381	237	0.429104	188	-173.099
190	0.567483	239	0.42519	190	163.236
192	0.041084	241	0.422067	192	-61.149
194	0.083546	243	0.429455	194	-52.7335
196	0.588796	245	0.434238	196	-71.839
198	0.656508	247	0.423918	198	-65.0643
200	0.132787	249	0.433552	200	-87.2211
202	1.52673	251	0.445651	202	-36.2231
204	0.50518	253	0.416824	204	-79.5948
206	0.175225	255	0.410206	206	-62.52
208	0.277209	257	0.408196	208	-84.5151
210	0.366541	259	0.405598	210	-56.8583
212	0.093132	261	0.411018	212	-80.2999
214	0.220223	263	0.416803	214	-70.2326
216	0.54275	265	0.415945	216	167.361
218	0.845756	267	0.411771	218	-169.276
220	0.261582	269	0.401196	220	-163.106
222	0.035495	271	0.397262	222	-88.8597
224	1.43644	273	0.401717	224	-56.767
226	0.22813	275	0.382276	226	-71.3757
228	1.1842	277	0.380011	228	-74.0452
230	0.106028	279	0.35834	230	-51.0784
232	0.315284	281	0.35967	232	-52.3028
234	0.303327	283	0.359591	234	-88.139
236	0.832701	285	0.359979	236	-46.9306
238	0.047848	287	0.348892	238	-68.7752
240	0.245766	289	0.35575	240	-68.7425
242	0.791657	291	0.358759	242	-59.0066
244	0.272515	293	0.34472	244	-66.4842
246	0.051579	295	0.341618	246	-54.8199
248	0.812741	297	0.349877	248	-66.9626
250	0.325196	299	0.342973	250	-58.8426
252	0.835438	301	0.347344	252	-62.657
254	0.260267	303	0.344399	254	-51.5391
256	0.494643	305	0.345263	256	-51.547
258	1.34258	307	0.335611	258	-78.5937
260	0.153505	309	0.332215	260	-51.8091
262	0.151209	311	0.341495	262	-55.3894
264	0.066967	313	0.358963	264	-62.7223
266	1.06601	315	0.367267	266	-59.4031
268	0.292105	317	0.357287	268	-61.5976
270	0.883907	319	0.354991	270	-63.2641
272	0.037369	321	0.341114	272	-61.8648
274	0.327831	323	0.351518	274	-76.8641
276	0.440287	325	0.357361	276	-67.0634
278	0.14992	327	0.36694	278	-31.7457
280	0.088608	329	0.368136	280	-67.2512
282	0.298444	331	0.390847	282	-53.4425
284	0.279009	333	0.386126	284	-47.9932
286	0.056274	335	0.381584	286	-55.0823
288	0.161677	337	0.389109	288	-60.3489
290	0.411358	339	0.401465	290	-58.9849
292	0.410492	341	0.397567	292	-69.498
294	0.322684	343	0.391347	294	-52.4229
296	0.072797	345	0.404369	296	-46.7073
298	1.13821	347	0.412098	298	-68.5236
300	0.737749	349	0.395898	300	-70.5264
302	0.08535	351	0.381524	302	-60.1975
304	0.174292	353	0.388399	304	-51.1167
306	0.074726	355	0.398532	306	-57.9172
308	0.147302	357	0.421105	308	-66.6764
310	0.637539	359	0.418884	310	-89.35
312	0.382363	361	0.441393	312	-51.7834
314	0.17737	363	0.437397	314	-43.6772
316	0.334012	365	0.450356	316	-63.9107
318	0.316999	367	0.459238	318	-73.8243
320	0.064921	369	0.459442	320	161.934
322	0.258227	371	0.462083	322	179.42
324	0.46437	373	0.457077	324	174.439
326	0.114881	375	0.453075	326	174.4
328	0.100665	377	0.464907	328	173.024
330	0.172546	379	0.470826	330	175.052
332	0.311297	381	0.483801	332	-167.157
334	0.322746	383	0.492249	334	173.27
336	0.278348	385	0.487682	336	-154.201
338	0.39076	387	0.487078	338	-179.107
340	0.396209	389	0.48685	340	-156.107
342	0.089681	391	0.484812	342	174.469
344	0.117454	393	0.4852	344	-179.386
346	0.46452	395	0.498747	346	175.805
348	0.467523	397	0.506408	348	178.521
350	0.543775	399	0.500839	350	-168.886
352	0.688188	401	0.49113	352	-166.604
354	0.30344	403	0.480312	354	-59.0489
356	0.012055	405	0.480144	356	-167.935
358	1.17277	407	0.488608	358	-158.099
360	0.617501	409	0.468656	360	179.821
362	1.02464	411	0.478623	362	-156.605
364	0.482158	413	0.473265	364	-36.1193
366	0.566982	415	0.483392	366	-50.2129
368	0.177333	417	0.476978	368	-67.6952
370	0.190021	419	0.488752	370	-56.0026
372	0.55759	421	0.498113	372	-67.7909
374	0.619992	423	0.501725	374	-50.6484
376	0.919209	425	0.497679	376	-66.0069
378	0.20973	427	0.499525	378	-63.2122
380	1.22419	429	0.516374	380	-56.4941
382	0.06235	431	0.501362	382	-70.8192
384	0.051952	433	0.5035	384	-73.2963
386	0.432505	435	0.516049	386	-166.758
388	0.779463	437	0.526327	388	-178.049
390	0.216477	439	0.513968	390	-62.7978
392	0.099494	441	0.519621	392	-72.0332
394	0.973803	443	0.522038	394	-66.5372
396	0.459213	445	0.523255	396	-75.4263
398	0.328229	447	0.523925	398	-60.5939
400	0.019031	449	0.523312	400	-52.5072
402	0.429099	451	0.529904	402	-60.3052
404	0.680954	453	0.548878	404	-64.7151
406	1.20337	455	0.555568	406	-58.5858
408	0.036241	457	0.556843	408	-175.325
410	1.76301	459	0.579946	410	175.528
412	0.182557	461	0.565398	412	72.95
414	0.825295	463	0.564933	414	153.622
416	0.778138	465	0.574338	416	-164.922
418	0.327205	467	0.565824	418	178.778
420	0.196958	469	0.567851	420	-167.567
422	0.007922	471	0.573607	422	-56.3951
424	0.264257	473	0.577842	424	-83.284
426	0.7065	475	0.578067	426	59.2932
428	0.396599	477	0.570951	428	-45.7605
430	0.821321	479	0.585952	430	-55.8036
432	0.733664	481	0.572511	432	-66.1594
434	0.094398	483	0.564283	434	-58.4367
436	0.248173	485	0.583668	436	-38.2111
438	0.379371	487	0.586172	438	-47.0786
440	0.294281	489	0.598144	440	-62.6954
442	0.109075	491	0.608613	442	-62.1094
444	0.794805	493	0.623292	444	-70.3696
446	0.847565	495	0.617265	446	-54.6553
448	0.189097	497	0.607759	448	-37.3319
450	0.058314	499	0.620554	450	-41.0226
452	0.147307	501	0.626612	452	-53.1107
454	0.29502	503	0.641481	454	-46.2934
456	0.435277	505	0.65269	456	-41.8205
458	0.175181	507	0.65055	458	-42.8907
460	1.1158	509	0.663498	460	-54.7021
462	0.756779	511	0.657617	462	-53.8387
464	0.988477	513	0.670881	464	-59.1997
466	0.246318	515	0.67026	466	-35.8143
468	0.765999	517	0.693904	468	-80.2224
470	0.658075	519	0.679155	470	-54.202
472	0.738181	521	0.666406	472	-49.1041
474	0.417733	523	0.652989	474	-76.1784
476	1.01151	525	0.647424	476	-59.5301
478	1.05218	527	0.631315	478	-48.2705
480	0.473588	529	0.62438	480	-41.8403
482	0.169222	531	0.626766	482	-65.2789
484	0.679423	533	0.626072	484	-48.3514
486	0.946403	535	0.616311	486	-77.2817
488	0.161524	537	0.601674	488	-67.8891
490	0.499126	539	0.606818	490	-64.6014
492	0.22034	541	0.607026	492	-64.5314
494	1.03467	543	0.616874	494	-66.7825
496	0.492668	545	0.613919	496	-58.0305
498	0.297587	547	0.608725	498	-44.0115
500	0.348638	549	0.604896	500	-52.5459
502	1.37778	551	0.6001	502	-66.4528
504	1.01547	553	0.574507	504	-74.4435
506	1.2671	555	0.554605	506	-62.2375
508	1.19142	557	0.531143	508	-60.4835
510	1.0356	559	0.538222	510	-51.6801
512	0.159333	561	0.517896	512	-53.3111
514	1.29554	563	0.516843	514	-75.4538
516	0.352398	565	0.491572	516	-66.3904
518	0.42859	567	0.494214	518	-41.3617
520	0.484742	569	0.496891	520	-56.5801
522	0.219661	571	0.498353	522	-66.2316
524	0.275507	573	0.523935	524	-66.7521
526	0.350717	575	0.531097	526	-59.2134
528	1.14664	577	0.528439	528	-53.8581
530	0.14928	579	0.514898	530	-66.7532
532	0.322283	581	0.535287	532	-71.8729
534	1.06363	583	0.536778	534	-48.2843
536	0.373396	585	0.525587	536	-64.1027
538	0.977977	587	0.539006	538	-48.7159
540	0.817703	589	0.526386	540	-55.8633
542	0.843006	591	0.511137	542	-58.3981
544	0.493485	593	0.496389	544	-54.0672
546	0.37228	595	0.486625	546	-74.2385
548	0.828836	597	0.505338	548	-50.0982
550	0.361216	599	0.493569	550	-66.8236
552	0.890727	601	0.492824	552	-47.9479
554	0.855489	603	0.50639	554	-53.6105
556	0.328259	605	0.490859	556	-71.4937
558	0.822578	607	0.492189	558	-65.9655
560	0.821751	609	0.484784	560	-40.3528
562	1.41998	611	0.473649	562	-69.4543
564	0.957435	613	0.449023	564	-58.5998
566	1.42855	615	0.450895	566	-53.3304
568	0.028531	617	0.42318	568	-77.4813
570	0.020607	619	0.428085	570	-40.2991
572	0.067321	621	0.439899	572	-57.4654
574	0.139485	623	0.439541	574	-86.7285
576	0.206091	625	0.443803	576	-71.9513
578	0.705426	627	0.456363	578	-76.9114
580	0.592901	629	0.450735	580	-69.9204
582	0.134505	631	0.45586	582	-64.8698
584	0.191351	633	0.455404	584	-166.548
586	0.214576	635	0.459544	586	-172.732
588	0.418727	637	0.462829	588	167.425
590	0.509525	639	0.458003	590	168.363
592	0.712719	641	0.463699	592	176.643
594	0.886946	643	0.461653	594	175.125
596	0.23293	645	0.445581	596	171.103
598	0.106167	647	0.464885	598	-179.512
600	0.10884	649	0.469936	600	166.668
602	0.09813	651	0.483869	602	-167.115
604	0.020358	653	0.482742	604	-174.194
606	0.094003	655	0.495245	606	168.245
608	1.54539	657	0.498779	608	175.306
610	0.01931	659	0.475584	610	173.018
612	0.106654	661	0.477377	612	177.476
614	0.031999	663	0.475664	614	172.319
616	0.4845	665	0.484626	616	-175.435
618	0.562455	667	0.479422	618	174.441
620	0.557836	669	0.477581	620	174.456
622	1.49876	671	0.474103	622	173.939
624	0.633578	673	0.446862	624	156.361
626	0.217847	675	0.441279	626	-159.324
628	0.469586	677	0.46994	628	-162.871
630	1.16871	679	0.463964	630	141.218
632	0.396832	681	0.45141	632	-169.804
634	0.504082	683	0.448123	634	176.439
636	1.04435	685	0.439273	636	-55.7411
638	0.346968	687	0.426881	638	-80.3854
640	0.055258	689	0.452571	640	-57.6823
642	0.105587	691	0.457073	642	40.1052
644	0.005324	693	0.465189	644	-73.7646
646	1.30791	695	0.468713	646	-50.3654
648	0.240379	697	0.44557	648	-35.3309
650	0.323977	699	0.441099	650	-55.3293
652	1.56901	701	0.441128	652	-60.6189
654	0.078966	703	0.414722	654	-54.0859
656	0.394726	705	0.416232	656	-59.7675
658	0.452328	707	0.41015	658	-51.1161
660	0.265031	709	0.409245	660	-42.0574
662	0.188655	711	0.408421	662	-34.8015
664	1.05103	713	0.425713	664	-69.6112
666	0.042808	715	0.40747	666	-53.7352
668	0.273772	717	0.40806	668	-49.2332
670	0.611309	719	0.409086	670	-64.1904
672	0.04946	721	0.408666	672	-166.999
674	0.352572	723	0.408383	674	178.89
676	0.834088	725	0.402806	676	-159.528
678	0.424039	727	0.386757	678	-163.62
680	0.849152	729	0.403824	680	146.501
682	0.111698	731	0.387818	682	178.962
684	0.398348	733	0.409713	684	-175.596
686	0.378791	735	0.41317	686	178.596
688	0.177447	737	0.410516	688	-48.5893
690	0.794331	739	0.415573	690	-62.2733
692	0.610411	741	0.401817	692	-53.3961
694	0.083338	743	0.391732	694	-39.1469
696	1.19813	745	0.39637	696	-55.5982
698	0.358742	747	0.372613	698	-69.4965
700	0.805486	749	0.37342	700	-45.7026
702	0.041778	751	0.357507	702	-58.5949
704	0.645514	753	0.360368	704	-71.4115
706	0.27068	755	0.348013	706	-27.843
708	0.385655	757	0.349808	708	-44.9957
710	0.108941	759	0.343781	710	-170.589
712	0.021025	761	0.341678	712	-56.5963
714	0.480072	763	0.342005	714	-60.9839
716	0.224304	765	0.337868	716	-46.626
718	0.470435	767	0.343984	718	-57.087
720	0.383902	769	0.345653	720	-64.8559
722	0.136706	771	0.338768	722	-64.6412
724	0.354457	773	0.338009	724	-44.6668
726	1.65089	775	0.343389	726	73.5292
728	0.170804	777	0.317745	728	-64.601
730	0.540992	779	0.315966	730	-73.622
732	0.232472	781	0.308028	732	172.675
734	0.061571	783	0.303612	734	168.404
736	0.424743	785	0.338012	736	176.628
738	1.63147	787	0.331542	738	-177.742
740	0.280375	789	0.300175	740	-53.2605
742	0.511401	791	0.297519	742	-71.9734
744	0.181513	793	0.289241	744	-166.138
746	0.150773	795	0.287034	746	-169.552
748	0.016833	797	0.312648	748	-164.264
750	0.325415	799	0.322116	750	-174.333
752	0.248705	801	0.321919	752	-177.667
754	0.154475	803	0.336299	754	-174.433
756	0.090603	805	0.334443	756	-73.025
758	0.407094	807	0.339791	758	-63.5379
760	0.223835	809	0.334511	760	-64.1135
762	1.05325	811	0.330079	762	-38.7929
764	0.138898	813	0.311286	764	-72.8568
766	0.07228	815	0.332348	766	-161.586
768	0.325106	817	0.347701	768	-138.608
770	0.5903	819	0.350588	770	-67.3669
772	0.035297	821	0.344939	772	-77.392
774	0.073744	823	0.347799	774	-51.1786
776	0.031627	825	0.347552	776	-52.6738
778	1.27737	827	0.367489	778	-68.2846
780	0.048877	829	0.34689	780	-61.507
782	1.20641	831	0.346748	782	-61.8103
784	0.571215	833	0.326	784	-173.025
786	0.246083	835	0.315402	786	-61.4951
788	0.430311	837	0.313013	788	-55.3957
790	0.106518	839	0.308644	790	33.5612
792	0.106152	841	0.307478	792	-77.1708
794	0.315234	843	0.309986	794	-42.0828
796	0.010282	845	0.30669	796	-67.1198
798	0.399093	847	0.30874	798	-68.743
800	0.00986	849	0.305482	800	-59.5661
802	0.184849	851	0.306527	802	-50.8088
804	0.027735	853	0.305561	804	-69.3022
806	0.360435	855	0.309148	806	-63.0099
808	0.084289	857	0.309197	808	-43.9699
810	0.003794	859	0.308178	810	-63.5024
812	0.037366	861	0.30922	812	-74.2394
814	0.273221	863	0.309292	814	-52.3644
816	0.530137	865	0.312959	816	-56.6703
818	0.553865	867	0.303684	818	-68.7431
820	0.039654	869	0.292706	820	-64.9692
822	0.098758	871	0.293208	822	-62.2683
824	0.623444	873	0.296533	824	-45.0125
826	0.368695	875	0.284225	826	-62.8206
828	0.081885	877	0.278345	828	-47.7702
830	0.144093	879	0.282395	830	-44.5208
832	0.011633	881	0.28444	832	-59.8136
834	1.78159	883	0.289739	834	-61.5645
836	0.101255	885	0.264238	836	-63.2018
838	0.063114	887	0.263319	838	-59.712
840	0.147552	889	0.271261	840	-59.4974
842	0.097544	891	0.271241	842	-80.7086
844	0.07116	893	0.273443	844	-51.8005
846	1.43146	895	0.280694	846	-50.7609
848	0.490242	897	0.279218	848	-67.4773
850	0.315539	899	0.276232	850	-60.6797
852	0.967698	901	0.278731	852	-64.422
854	0.061712	903	0.263448	854	-172.869
856	0.357974	905	0.270247	856	-174.21
858	0.143103	907	0.263581	858	166.549
860	0.002233	909	0.263788	860	-56.243
862	0.113599	911	0.270471	862	-44.2182
864	1.19202	913	0.268975	864	-35.9703
866	0.839905	915	0.249168	866	51.7544
868	0.469476	917	0.235993	868	67.2179
870	0.307824	919	0.227479	870	-75.8458
872	0.178301	921	0.230653	872	-49.3195
874	0.061422	923	0.228096	874	-46.6557
876	1.02845	925	0.229147	876	-62.0656
878	0.247427	927	0.21309	878	-63.7618
880	0.0418	929	0.208645	880	-72.1093
882	0.169011	931	0.209684	882	-52.8291
884	0.041294	933	0.212631	884	-44.9655
886	0.126636	935	0.212881	886	-86.7763
888	0.211846	937	0.215808	888	-64.205
890	0.048224	939	0.21355	890	-51.0355
892	0.23155	941	0.219506	892	-55.5661
894	0.150466	943	0.219479	894	-54.5269
896	0.112759	945	0.219977	896	-63.691
898	0.236218	947	0.221037	898	-77.3348
900	0.062105	949	0.219305	900	-163.223
902	0.136519	951	0.222247	902	-173.746
904	0.207079	953	0.219637	904	174.879
906	0.362887	955	0.217998	906	173.11
908	0.033373	957	0.215583	908	177.104
910	0.055887	959	0.222907	910	-159.072
912	0.040982	961	0.238049	912	148.038
914	0.456528	963	0.244234	914	-172.286
916	0.066391	965	0.240893	916	172.715
918	0.00496	967	0.243928	918	-175.208
920	0.064769	969	0.248353	920	-173.481
922	0.265013	971	0.249996	922	-176.557
924	0.00805	973	0.248597	924	-173.697
926	0.074709	975	0.25059	926	-164.005
928	0.28438	977	0.256883	928	-178.036
930	0.246345	979	0.252637	930	174.183
932	0.27657	981	0.249189	932	-178.551
934	0.506558	983	0.25386	934	-178.383
936	0.055295	985	0.245445	936	-176.507
938	0.460197	987	0.247865	938	69.1349
940	0.146569	989	0.241525	940	58.8838
942	0.207653	991	0.240775	942	36.0779
944	0.433718	993	0.244346	944	67.1055
946	1.35766	995	0.250392	946	56.5877
948	0.340936	997	0.243731	948	-59.282
950	0.440492	999	0.242056	950	58.9702
952	0.203524	1001	0.233669	952	90.7812
954	0.401644	1003	0.233704	954	81.2816
956	0.024683	1005	0.229671	956	-55.8788
958	0.153456	1007	0.234538	958	-60.1699
960	0.336417	1009	0.25244	960	-55.708
962	0.038787	1011	0.249133	962	-51.7646
964	0.201659	1013	0.250604	964	-62.6282
966	0.181166	1015	0.25534	966	-75.7043
968	0.043743	1017	0.252675	968	-64.2955
970	0.466569	1019	0.253342	970	-52.824
972	0.050417	1021	0.25101	972	-38.1602
974	0.113962	1023	0.254563	974	-54.0746
976	0.225646	1025	0.255663	976	-65.9732
978	0.025158	1027	0.264983	978	-68.758
980	0.093735	1029	0.264614	980	-76.6186
982	0.316383	1031	0.264334	982	-67.6128
984	0.053772	1033	0.265749	984	-51.9049
986	0.273013	1035	0.266571	986	-56.2373
988	0.098912	1037	0.270142	988	179.417
990	0.346035	1039	0.275678	990	-55.8805
992	0.230202	1041	0.27123	992	160.621
994	0.175355	1043	0.268028	994	-175.018
996	0.165793	1045	0.266427	996	178.324
998	0.149592	1047	0.268661	998	-39.9248
1000	0.209228	1049	0.267522	1000	-64.7047
1002	0.006018	1051	0.269922	1002	-70.7296
1004	0.125113	1053	0.270036	1004	-48.8442
1006	0.242153	1055	0.273658	1006	-49.3223
1008	0.399566	1057	0.275501	1008	40.9366
1010	0.812969	1059	0.272668	1010	49.5951
1012	0.350234	1061	0.25803	1012	-64.2653
1014	0.289482	1063	0.251168	1014	-80.3954
1016	0.218137	1065	0.257591	1016	-57.1258
1018	0.226207	1067	0.257863	1018	-70.203
1020	0.14695	1069	0.253447	1020	-53.2277
1022	0.195035	1071	0.253022	1022	-76.295
1024	0.107728	1073	0.255038	1024	-48.9403
1026	0.389323	1075	0.261854	1026	61.987
1028	0.072103	1077	0.264407	1028	64.8834
1030	0.073921	1079	0.267756	1030	60.99
1032	0.51012	1081	0.276267	1032	-46.8851
1034	0.085805	1083	0.267355	1034	-54.4097
1036	0.176293	1085	0.267019	1036	-56.8661
1038	0.143199	1087	0.26984	1038	-60.2707
1040	0.1091	1089	0.293593	1040	-57.6795
1042	0.386169	1091	0.291547	1042	-65.3182
1044	0.736029	1093	0.287269	1044	-61.1944
1046	1.02462	1095	0.275102	1046	-176.239
1048	0.257202	1097	0.254679	1048	-179.063
1050	0.021115	1099	0.257932	1050	-162.859
1052	0.205287	1101	0.257588	1052	176.351
1054	0.199973	1103	0.254328	1054	-171.558
1056	0.268052	1105	0.250407	1056	-173.463
1058	1.04857	1107	0.247057	1058	-176.736
1060	0.171062	1109	0.226327	1060	-179.945
1062	0.11234	1111	0.225223	1062	165.01
1064	0.438435	1113	0.231737	1064	178.931
1066	0.047935	1115	0.223115	1066	-51.7831
1068	0.077082	1117	0.22844	1068	-54.2257
1070	0.349953	1119	0.227631	1070	-52.595
1072	0.228075	1121	0.225486	1072	-46.5982
1074	0.168972	1123	0.222956	1074	-55.7853
1076	0.69164	1125	0.22008	1076	-175.167
1078	0.006705	1127	0.207477	1078	155.441
1080	0.079721	1129	0.210044	1080	-173.889
1082	0.387144	1131	0.225303	1082	-171.911
1084	0.094857	1133	0.223702	1084	-169.306
1086	0.45157	1135	0.232571	1086	163.498
1088	0.375749	1137	0.227942	1088	-149.414
1090	0.123626	1139	0.230446	1090	-50.5409
1092	0.070083	1141	0.232488	1092	-59.4495
1094	0.095303	1143	0.261836	1094	-39.6555
1096	0.27748	1145	0.273386	1096	-71.465
1098	0.092686	1147	0.277464	1098	-57.6991
1100	0.329205	1149	0.279305	1100	-65.5363
1102	0.011715	1151	0.306694	1102	-49.5121
1104	0.306208	1153	0.31057	1104	-49.4659
1106	0.334309	1155	0.305741	1106	-50.584
1108	0.257899	1157	0.32942	1108	-65.4889
1110	0.081074	1159	0.349266	1110	176.641
1112	0.007126	1161	0.348474	1112	-175.916
1114	0.610673	1163	0.352207	1114	-170.659
1116	0.231741	1165	0.347889	1116	-75.1204
1118	0.00537	1167	0.37375	1118	-46.6178
1120	0.125692	1169	0.376964	1120	-67.3464
1122	0.295875	1171	0.404221	1122	-68.6103
1124	0.448533	1173	0.403141	1124	-59.5932
1126	0.516954	1175	0.405249	1126	-52.7209
1128	0.239538	1177	0.401178	1128	-64.1668
1130	0.499468	1179	0.404396	1130	-50.322
1132	0.064512	1181	0.400243	1132	-40.6828
1134	0.069008	1183	0.399485	1134	-64.7399
1136	0.317357	1185	0.399814	1136	-44.4708
1138	1.33084	1187	0.402549	1138	-58.0327
1140	0.006823	1189	0.402591	1140	-52.8271
1142	0.172264	1191	0.429784	1142	-48.3424
1144	0.127661	1193	0.435248	1144	177.513
1146	0.003485	1195	0.459041	1146	164.759
1148	0.419864	1197	0.468239	1148	-167.117
1150	0.003891	1199	0.460071	1150	179.487
1152	0.042316	1201	0.460983	1152	-56.8387
1154	0.003928	1203	0.460453	1154	-45.2592
1156	0.10054	1205	0.463282	1156	-42.8324
1158	0.012053	1207	0.464865	1158	-58.7954
1160	0.115857	1209	0.465908	1160	-74.9603
1162	0.438074	1211	0.46685	1162	36.1039
1164	0.007332	1213	0.463226	1164	-53.165
1166	0.314158	1215	0.473656	1166	-75.9493
1168	0.036628	1217	0.468934	1168	-48.984
1170	0.242702	1219	0.50757	1170	-61.5556
1172	0.101576	1221	0.532686	1172	-50.7502
1174	0.025197	1223	0.55778	1174	-55.3551
1176	0.061493	1225	0.578387	1176	-61.9213
1178	0.135066	1227	0.605498	1178	-56.3091
1180	0.842648	1229	0.636522	1180	-83.4376
1182	0.307119	1231	0.652934	1182	-173.458
1184	0.538291	1233	0.679381	1184	-177.841
1186	0.220106	1235	0.700157	1186	-171.814
1188	0.500969	1237	0.72181	1188	-170.559
1190	0.225734	1239	0.743663	1190	-179.418
1192	1.53745	1241	0.743232	1192	-176.455
1194	0.672805	1243	0.746987	1194	-161.427
1196	0.48137	1245	0.736883	1196	-177.441
1198	0.184768	1247	0.762762	1198	175.704
1200	1.69865	1249	0.787347	1200	-140.896
1202	0.205501	1251	0.760436	1202	159.845
1204	0.064745	1253	0.788092	1204	-172.055
1206	1.51827	1255	0.790908	1206	-173.501
1208	1.25019	1257	0.781451	1208	-160.594
1210	0.041506	1259	0.760131	1210	-166.915
1212	0.193761	1261	0.78411	1212	172.041
1214	0.394755	1263	0.823495	1214	-168.897
1216	1.52481	1265	0.819569	1216	168.292
1218	0.166056	1267	0.813834	1218	165.915
1220	1.48855	1269	0.846222	1220	177.024
1222	0.24186	1271	0.818067	1222	177.808
1224	0.553967	1273	0.815332	1224	-166.693
1226	0.313395	1275	0.807454	1226	177.504
1228	0.400432	1277	0.80124	1228	179.818
1230	0.291816	1279	0.812801	1230	171.663
1232	0.026612	1281	0.81288	1232	-172.641
1234	0.085472	1283	0.833892	1234	-178.297
1236	0.454079	1285	0.839542	1236	179.632
1238	1.33296	1287	0.856849	1238	-154.721
1240	1.36645	1289	0.870101	1240	-155.994
1242	0.445475	1291	0.887638	1242	-177.558
1244	1.31731	1293	0.919776	1244	175.426
1246	0.463368	1295	0.934217	1246	-166.619
1248	0.011467	1297	0.966188	1248	-159.801
1250	0.049502	1299	1.00063	1250	-169.971
1252	0.015834	1301	1.03959	1252	-177.605
1254	0.145357	1303	1.08149	1254	159.091
1256	0.179677	1305	1.1171	1256	177.045
1258	0.064223	1307	1.15172	1258	-166.447
1260	0.162947	1309	1.18973	1260	-160.081
1262	0.256874	1311	1.19065	1262	174.7
1264	0.528852	1313	1.19217	1264	-172.267
1266	0.078064	1315	1.20446	1266	168.508
1268	1.96842	1317	1.24421	1268	-160.669
1270	1.49848	1319	1.24347	1270	-178.576
1272	1.35631	1321	1.24559	1272	-177.066
1274	1.05553	1323	1.23209	1274	170.271
1276	1.41705	1325	1.24918	1276	-171.64
1278	1.68628	1327	1.25032	1278	168.884
1280	1.66323	1329	1.24796	1280	148.671
1282	1.62948	1331	1.24212	1282	172.897
1284	1.57706	1333	1.23982	1284	170.469
1286	1.30277	1335	1.22614	1286	174.941
1288	1.59364	1337	1.2021	1288	176.713
1290	0.204181	1339	1.19532	1290	158.72
1292	1.72517	1341	1.19768	1292	172.099
1294	0.167628	1343	1.16358	1294	167.301
1296	1.77533	1345	1.196	1296	-178.242
1298	1.41399	1347	1.16281	1298	170.805
1300	0.353087	1349	1.13816	1300	173.16
1302	1.5883	1351	1.13132	1302	-170.019
1304	0.205573	1353	1.12849	1304	173.125
1306	1.04543	1355	1.14992	1306	-174.22
1308	0.184189	1357	1.15968	1308	176.47
1310	1.24045	1359	1.19243	1310	-166.519
1312	2.16301	1361	1.19624	1312	-172.098
1314	0.198468	1363	1.18138	1314	-175.545
1316	1.23802	1365	1.21057	1316	173.801
1318	1.78548	1367	1.22739	1318	-168.024
1320	0.080814	1369	1.21822	1320	-171.148
1322	0.105087	1371	1.23314	1322	176.602
1324	0.160048	1373	1.26679	1324	179.514
1326	0.002701	1375	1.29748	1326	-179.635
1328	0.978481	1377	1.3325	1328	162.192
1330	0.295806	1379	1.33429	1330	156.343
1332	1.07718	1381	1.35293	1332	-179.882
1334	0.36799	1383	1.36119	1334	174.059
1336	1.3194	1385	1.38039	1336	171.386
1338	1.99561	1387	1.37842	1338	-179.682
1340	2.24326	1389	1.37608	1340	177.41
1342	2.0524	1391	1.36208	1342	179.121
1344	2.03935	1393	1.35252	1344	178.913
1346	2.06194	1395	1.3516	1346	-176.485
1348	1.73346	1397	1.3491	1348	176.925
1350	1.99772	1399	1.3464	1350	173.363
1352	2.11055	1401	1.33087	1352	175.853
1354	1.92617	1403	1.31262	1354	163.306
1356	1.91037	1405	1.3084	1356	176.414
1358	1.9647	1407	1.2873	1358	-176.229
1360	0.208928	1409	1.27891	1360	-170.652
1362	0.333199	1411	1.309	1362	154.147
1364	1.14313	1413	1.33589	1364	166.873
1366	2.06556	1415	1.34786	1366	-176.203
1368	1.93164	1417	1.3481	1368	-172.643
1370	1.60444	1419	1.33599	1370	-173.093
1372	0.681255	1421	1.32927	1372	146.907
1374	1.90976	1423	1.34836	1374	176.446
1376	1.47438	1425	1.32577	1376	166.704
1378	1.56831	1427	1.30339	1378	157.137
1380	1.37105	1429	1.30608	1380	164.909
1382	1.51476	1431	1.29869	1382	171.488
1384	0.893083	1433	1.30366	1384	-175.673
1386	0.100593	1435	1.32219	1386	179.324
1388	1.25458	1437	1.3527	1388	-179.36
1390	0.322177	1439	1.36168	1390	-163.898
1392	0.020277	1441	1.38365	1392	-177.102
1394	1.7884	1443	1.40314	1394	158.838
1396	0.115719	1445	1.40028	1396	162.303
1398	0.181954	1447	1.43335	1398	176.218
1400	0.010639	1449	1.46523	1400	173.367
1402	1.44694	1451	1.50428	1402	171.133
1404	1.27727	1453	1.51069	1404	178.631
1406	1.53337	1455	1.51198	1406	-174.494
1408	1.82154	1457	1.51784	1408	178.453
1410	1.43094	1459	1.51222	1410	173.657
1412	1.42019	1461	1.49039	1412	170.343
1414	1.65809	1463	1.49115	1414	171.286
1416	2.07866	1465	1.48192	1416	162.528
1418	1.32709	1467	1.45756	1418	172.098
1420	0.826924	1469	1.43836	1420	173.488
1422	1.78745	1471	1.43989	1422	173.527
1424	1.69444	1473	1.40791	1424	-167.446
1426	1.7541	1475	1.40892	1426	175.549
1428	1.06755	1477	1.39913	1428	152.616
1430	1.22818	1479	1.41384	1430	-174.482
1432	1.48985	1481	1.41357	1432	172.669
1434	1.32822	1483	1.41116	1434	-178.127
1436	1.22082	1485	1.4151	1436	-175.157
1438	1.87878	1487	1.41994	1438	-173.875
1440	1.54306	1489	1.39449	1440	163.379
1442	1.5744	1491	1.39257	1442	179.269
1444	1.99346	1493	1.38274	1444	-178.922
1446	1.93701	1495	1.38512	1446	167.384
1448	1.59851	1497	1.38588	1448	168.912
1450	1.22121	1499	1.39321	1450	-165.82
1452	1.19771	1501	1.41223	1452	164.15
1454	1.71552	1503	1.43063	1454	165.163
1456	0.855124	1505	1.43518	1456	-177.906
1458	1.54519	1507	1.45911	1458	168.851
1460	1.71346	1509	1.46441	1460	170.267
1462	1.67757	1511	1.47133	1462	179.422
1464	1.74181	1513	1.47812	1464	-171.074
1466	2.07768	1515	1.48568	1466	-173.695
1468	1.32611	1517	1.48754	1468	167.181
1470	1.26813	1519	1.5009	1470	-172.91
1472	1.63601	1521	1.51412	1472	-179.188
1474	0.780361	1523	1.51564	1474	173.804
1476	0.355392	1525	1.53867	1476	171.449
1478	1.70284	1527	1.57047	1478	-172.342
1480	1.0015	1529	1.57953	1480	-177.807
1482	1.76338	1531	1.59788	1482	163.109
1484	1.81937	1533	1.59911	1484	-172.834
1486	1.62603	1535	1.60151	1486	-172.658
1488	1.70361	1537	1.61184	1488	-172.864
1490	1.42091	1539	1.62063	1490	177.433
1492	0.994486	1541	1.63569	1492	-167.595
1494	1.64546	1543	1.65865	1494	166.66
1496	1.76922	1545	1.66916	1496	179.989
1498	1.77576	1547	1.67725	1498	178.818
1500	1.96311	1549	1.6814	1500	-179.213
1502	1.76778	1551	1.68284	1502	-175.336
1504	1.34163	1553	1.69053	1504	-166.497
1506	1.82617	1555	1.70492	1506	179.609
1508	1.54068	1557	1.70812	1508	-176.043
1510	0.339354	1559	1.71909	1510	-165.22
1512	1.4583	1561	1.7529	1512	177.527
1514	1.19681	1563	1.76197	1514	176.446
1516	0.860592	1565	1.77977	1516	-169.429
1518	0.367046	1567	1.80487	1518	-168.78
1520	0.903486	1569	1.84016	1520	166.45
1522	0.188299	1571	1.86222	1522	-153.762
1524	1.74486	1573	1.89546	1524	168.459
1526	1.26496	1575	1.90104	1526	163.27
1528	1.80264	1577	1.91623	1528	179.848
1530	1.21506	1579	1.9202	1530	160.025
1532	1.36934	1581	1.9373	1532	158.963
1534	1.5249	1583	1.95469	1534	-179.902
1536	1.46284	1585	1.96872	1536	-170.433
1538	0.606439	1587	1.98486	1538	-176.933
1540	1.44697	1589	2.01566	1540	163.09
1542	1.0827	1591	2.03017	1542	159.135
1544	2.11279	1593	2.05165	1544	173.979
1546	1.9747	1595	2.05257	1546	-165.624
1548	1.96515	1597	2.05748	1548	-178.673
1550	2.17208	1599	2.05961	1550	170.809
1552	2.11778	1601	2.05965	1552	175.862
1554	1.94331	1603	2.06161	1554	177.679
1556	2.05141	1605	2.0662	1556	178.636
1558	1.81008	1607	2.07146	1558	175.48
1560	2.0594	1609	2.0805	1560	165.093
1562	2.01727	1611	2.08397	1562	169.245
1564	2.11982	1613	2.08854	1564	179.209
1566	2.17084	1615	2.08893	1566	-173.232
1568	1.99368	1617	2.08966	1568	-176.745
1570	1.92921	1619	2.09364	1570	-174.021
1572	1.7122	1621	2.09749	1572	-176.556
1574	1.93194	1623	2.10721	1574	-166.386
1576	1.94545	1625	2.11241	1576	176.38
1578	2.15578	1627	2.11824	1578	166.788
1580	1.91869	1629	2.11914	1580	176.915
1582	1.82526	1631	2.12227	1582	-177.372
1584	1.93895	1633	2.13063	1584	171.188
1586	2.14277	1635	2.13519	1586	177.479
1588	2.14285	1637	2.13766	1588	-179.808
1590	2.17436	1639	2.13799	1590	175.709
1592	2.14213	1641	2.13896	1592	175.327
1594	2.17091	1643	2.14156	1594	166.086
1596	2.17408	1645	2.1419	1596	-177.723
1598	1.98314	1647	2.14369	1598	-167.502
1600	2.03506	1649	2.14901	1600	178.412
1602	2.1521	1651	2.15136	1602	-161.137
1604	2.06114	1653	2.154	1604	171.516
1606	1.98652	1655	2.15756	1606	176.057
1608	2.08888	1657	2.16062	1608	178.569
1610	2.03	1659	2.16341	1610	-174.211
1612	1.91159	1661	2.16802	1612	157.961
1614	2.08685	1663	2.17189	1614	163.828
1616	2.11594	1665	2.17394	1616	170.218
1618	2.13134	1667	2.1776	1618	-169.681
1620	2.00659	1669	2.17949	1620	179.002
1622	1.85016	1671	2.18284	1622	-174.924
1624	2.02392	1673	2.19011	1624	160.707
1626	2.02463	1675	2.19166	1626	167.209
1628	2.00121	1677	2.19432	1628	168.833
1630	2.06971	1679	2.19356	1630	-174.099
1632	2.23881	1681	2.19666	1632	-179.238
1634	2.22662	1683	2.19617	1634	175.958
1636	2.26996	1685	2.19655	1636	-175.462
1638	2.14644	1687	2.19596	1638	176.089
1640	2.17203	1689	2.19805	1640	171.482
1642	2.15716	1691	2.19764	1642	172.449
1644	2.15851	1693	2.19823	1644	179.635
1646	2.22045	1695	2.20003	1646	-174.235
1648	2.07153	1697	2.19957	1648	179.003
1650	2.17408	1699	2.20427	1650	179.168
1652	2.21588	1701	2.20604	1652	-173.981
1654	2.17248	1703	2.2046	1654	-166.553
1656	2.31481	1705	2.20605	1656	168.458
1658	2.26208	1707	2.2025	1658	-177.352
1660	2.2328	1709	2.202	1660	173.231
1662	2.24568	1711	2.20354	1662	177.401
1664	2.13916	1713	2.20489	1664	165.92
1666	2.20738	1715	2.20516	1666	-175.939
1668	2.19279	1717	2.20329	1668	179.877
1670	2.12159	1719	2.20293	1670	170.637
1672	2.19817	1721	2.20406	1672	-177.922
1674	2.19209	1723	2.20207	1674	177.759
1676	2.23708	1725	2.20007	1676	-175.523
1678	2.20059	1727	2.19855	1678	175.535
1680	2.07518	1729	2.19894	1680	167.898
1682	2.24341	1731	2.20333	1682	167.803
1684	2.16678	1733	2.20182	1684	174.83
1686	2.26644	1735	2.20242	1686	176.632
1688	2.15902	1737	2.19993	1688	-178.797
1690	2.22318	1739	2.20153	1690	-173.424
1692	2.27226	1741	2.20039	1692	162.413
1694	2.1876	1743	2.19954	1694	173.05
1696	2.26369	1745	2.19945	1696	172.421
1698	2.24907	1747	2.19877	1698	172.592
1700	2.15259	1749	2.19722	1700	175.335
1702	2.28403	1751	2.19675	1702	177.279
1704	2.23932	1753	2.19407	1704	178.423
1706	2.13935	1755	2.18999	1706	-172.082
1708	2.22844	1757	2.19183	1708	168.652
1710	2.26041	1759	2.19159	1710	158.076
1712	2.10543	1761	2.18871	1712	174.033
1714	2.18897	1763	2.18942	1714	176.487
1716	2.29902	1765	2.18989	1716	173.257
1718	2.22582	1767	2.18839	1718	157.945
1720	2.17426	1769	2.18808	1720	-173.406
1722	2.2136	1771	2.1872	1722	177.572
1724	2.10147	1773	2.18576	1724	-172.776
1726	2.15769	1775	2.18558	1726	-175.421
1728	1.96303	1777	2.18761	1728	175.653
1730	2.22483	1779	2.19272	1730	-178.518
1732	2.21423	1781	2.19162	1732	-177.789
1734	2.24586	1783	2.1912	1734	170.092
1736	2.24023	1785	2.19077	1736	-178.864
1738	2.2509	1787	2.19234	1738	-174.553
1740	2.15155	1789	2.1893	1740	176.973
1742	2.18681	1791	2.19104	1742	-175.361
1744	2.24838	1793	2.19081	1744	-174.836
1746	2.19722	1795	2.19051	1746	172.491
1748	2.30683	1797	2.18926	1748	138.93
1750	2.26239	1799	2.18663	1750	157.889
1752	2.1439	1801	2.18329	1752	178.796
1754	2.24503	1803	2.18535	1754	166.889
1756	2.13721	1805	2.18331	1756	172.208
1758	2.23706	1807	2.18499	1758	176.475
1760	2.30986	1809	2.18337	1760	174.734
1762	2.31325	1811	2.18144	1762	-177.754
1764	2.15279	1813	2.1772	1764	158.038
1766	2.11383	1815	2.17781	1766	169.93
1768	2.17458	1817	2.17867	1768	172.081
1770	2.17808	1819	2.18012	1770	-179.455
1772	2.0988	1821	2.17601	1772	-178.268
1774	2.09227	1823	2.17551	1774	-176.423
1776	2.16095	1825	2.17506	1776	-178.503
1778	2.22004	1827	2.17548	1778	-178.179
1780	2.29465	1829	2.17513	1780	178.559
1782	2.16807	1831	2.17341	1782	178.198
1784	2.19694	1833	2.1719	1784	-179.746
1786	2.1415	1835	2.17274	1786	153.973
1788	2.23944	1837	2.17598	1788	171.46
1790	2.16599	1839	2.1735	1790	179.807
1792	2.22965	1841	2.17417	1792	-165.545
1794	2.18294	1843	2.17282	1794	173.443
1796	2.22973	1845	2.16994	1796	-178.083
1798	2.1718	1847	2.16866	1798	170.083
1800	2.12889	1849	2.16875	1800	-176.58
1802	2.15017	1851	2.17002	1802	178.596
1804	2.03556	1853	2.16903	1804	-169.004
1806	2.23123	1855	2.1724	1806	-176.505
1808	2.21638	1857	2.16978	1808	172.931
1810	2.11657	1859	2.16877	1810	165.568
1812	2.14071	1861	2.16956	1812	167.788
1814	2.21245	1863	2.17065	1814	-167.72
1816	2.22388	1865	2.17126	1816	176
1818	2.21043	1867	2.16934	1818	169.843
1820	2.13049	1869	2.16992	1820	-179.208
1822	2.14127	1871	2.1717	1822	170
1824	2.09278	1873	2.17159	1824	170.6
1826	2.25917	1875	2.17241	1826	171.095
1828	2.21852	1877	2.17142	1828	-172.006
1830	2.1699	1879	2.17114	1830	-175.693
1832	2.19285	1881	2.17053	1832	176.99
1834	2.22476	1883	2.1641	1834	-177.168
1836	2.31834	1885	2.16368	1836	168.612
1838	2.09919	1887	2.16207	1838	165.387
1840	2.23865	1889	2.16404	1840	176.434
1842	2.17521	1891	2.16438	1842	174.367
1844	2.23352	1893	2.16267	1844	-168.036
1846	2.13455	1895	2.16151	1846	152.315
1848	2.17515	1897	2.1625	1848	-175.824
1850	2.09561	1899	2.16324	1850	-174.006
1852	2.24686	1901	2.16461	1852	-179.921
1854	2.14291	1903	2.16233	1854	167.799
1856	2.22145	1905	2.16245	1856	178.199
1858	2.15591	1907	2.1611	1858	-174.868
1860	2.21314	1909	2.16072	1860	-179.118
1862	2.10148	1911	2.15921	1862	-173.283
1864	2.18331	1913	2.16195	1864	-172.3
1866	2.15664	1915	2.16195	1866	-172.968
1868	2.24712	1917	2.16272	1868	-176.213
1870	1.97243	1919	2.15924	1870	167.543
1872	2.0739	1921	2.16322	1872	-163.627
1874	2.06991	1923	2.16586	1874	161.564
1876	2.18176	1925	2.16523	1876	-177.335
1878	2.20271	1927	2.16422	1878	166.702
1880	2.20851	1929	2.16531	1880	162.265
1882	2.09288	1931	2.16507	1882	173.084
1884	2.23894	1933	2.1677	1884	170.66
1886	2.30345	1935	2.16587	1886	173.675
1888	2.11536	1937	2.16396	1888	165.746
1890	2.1995	1939	2.16788	1890	-176.088
1892	2.16196	1941	2.16592	1892	-173.19
1894	2.03913	1943	2.16823	1894	178.985
1896	2.16596	1945	2.17068	1896	178.867
1898	2.17607	1947	2.17094	1898	177.669
1900	2.1922	1949	2.17081	1900	176.112
1902	2.10078			1902	-177.086
1904	2.20396			1904	169.113
1906	2.10021			1906	162.957
1908	2.16584			1908	179.825
1910	2.15634			1910	-178.634
1912	2.19536			1912	-173.024
1914	2.2426			1914	177.043
1916	2.12798			1916	-177.206
1918	2.23928			1918	174.199
1920	2.21948			1920	-178.444
1922	2.13596			1922	165.654
1924	2.13369			1924	-168.864
1926	2.20996			1926	-164.468
1928	2.2044			1928	165.511
1930	2.13933			1930	172.34
1932	1.8716			1932	-169.633
1934	2.20369			1934	167.302
1936	2.23758			1936	169.155
1938	2.19775			1938	174.465
1940	2.25584			1940	175.294
1942	2.08977			1942	174.512
1944	2.17514			1944	-174.714
1946	2.18397			1946	177.159
1948	2.21238			1948	-179.126
1950	2.16412			1950	174.431
1952	2.1326			1952	176.208
1954	2.14904			1954	171.252
1956	2.15384			1956	178.553
1958	2.13727			1958	-177.244
1960	2.13738			1960	161.753
1962	2.23875			1962	-166.617
1964	2.18331			1964	167.957
1966	2.19486			1966	-172.833
1968	2.0732			1968	-172.247
1970	2.17157			1970	178.938
1972	2.20571			1972	177.187
1974	2.03864			1974	177.02
1976	2.1311			1976	175.352
1978	2.25712			1978	-178.919
1980	2.19644			1980	171.075
1982	2.2244			1982	-170.462
1984	2.14747			1984	-170.617
1986	2.2081			1986	-175.606
1988	2.31146			1988	-170.06
1990	2.10124			1990	165.498
1992	2.27752			1992	163.369
1994	2.16158			1994	177.403
1996	2.17898			1996	-175.843
1998	2.16947			1998	-160.727
