# Supplementary material for: Characterizing ATP processing by the AAA+ protein p97 at the atomic level
Source: Nat Chem. 2024 Feb 7;16(3):363–72. doi: 10.1038/s41557-024-01440-0 (PMC10914628; doi:10.1038/s41557-024-01440-0)
Supplement: Supplementary file 9 — Statistical source data for ATPase rates. [file 41557_2024_1440_MOESM9_ESM.xlsx]

## Sheet: Fig. 3a
Fig. 3a	37°C						50°C
Construct	1	2	3	4	Mean	SD	1	2	3	Mean	SD
wt	9.34365	10.5035	7.44011	7.68516	8.74311	1.44647	16.2038	18.5109	13.3644	16.0263	2.57783
P246T	3.68912	3.8025	3.56218				6.53295	6.43084	6.63326
P247A	0.982286	1.10886	0.971035				1.22896	0.926009	no data
P247K	0.162612	0.160815	0.174538				0.058134	0.0566364	0.0492845
K251A	n.d	0.0541112	0.10407				no data	no data	no data
D304N	0.0455794	0.103685	0.0234258				-0.0212879	0.043039	0.0283762
E305Q	0.28087	0.206824	0.292119				0.130237	0.16046	n.d.
N348Q	0.0624223	0.0716376	0.0694983				0.0758577	0.0768951	0.0719405
R359A	0.0787245	0.0822246	0.0765578				n.d.	n.d.	n.d.
R359K	0.0557239	0.03739	0.0450569				0.0053765	0.00716867	0.00827981
F360A	8.00184	7.8435	7.56816				29.6197	27.2179	27.8744
F360P	15.696	14.9143	14.2327				38.5895	40.1999	37.6062

## Sheet: Fig. 3d
Fig. 3d	37°C						50°C
Construct	1	2	3	4	Mean	SD	1	2	3	Mean	SD
wt	9.34365	10.5035	7.44011	7.68516	8.74311	1.44647	16.2038	18.5109	13.3644	16.0263	2.57783
free	8.06556	8.65226	8.33103				20.7381	20.5563	20.143
crosslinked	0.200598	0.238918	0.25918				n.d.	n.d.	n.d.
