# Supplementary material for: Characterizing ATP processing by the AAA+ protein p97 at the atomic level
Source: Nat Chem. 2024 Feb 7;16(3):363–72. doi: 10.1038/s41557-024-01440-0 (PMC10914628; doi:10.1038/s41557-024-01440-0)
Supplement: Supplementary file 10 — Source data for the MD analysis. [file 41557_2024_1440_MOESM10_ESM.xlsx]

## Sheet: Fig.4c
Residue number	WT							F360P							R359K
	Loop number / RMSF [A]							Loop number / RMSF [A]							Loop number / RMSF [A]
	i	i-1	i-2	i-3	i-4	i-5		i	i-1	i-2	i-3	i-4	i-5		i	i-1	i-2	i-3	i-4	i-5
348	0.6132	0.4519	0.4808	0.4478	0.4936	0.6132		1.036	0.7963	0.9023	0.8381	0.7732	1.036		0.4285	0.3717	0.4981	0.3671	0.3902	0.4227
349	1.3813	1.2028	1.1904	1.1954	1.1672	1.3813		1.8444	1.6802	1.7699	1.4595	1.3343	1.8444		0.5043	0.38	0.5718	0.363	0.4084	0.4165
350	0.8312	0.489	0.5929	0.4677	0.6442	0.8312		0.6382	0.5691	0.7375	0.7603	0.6607	0.6382		0.5218	0.4254	0.5496	0.3819	0.4506	0.5021
351	1.4874	1.1613	1.1667	1.1079	1.2299	1.4874		1.2017	1.1519	1.2354	1.312	1.2029	1.2017		0.6317	0.4551	0.544	0.4249	0.4765	0.6244
352	0.8128	0.5858	0.6489	0.5818	0.6374	0.8128		0.6858	0.6104	0.7085	0.7184	0.6585	0.6858		0.4492	0.3216	0.3644	0.3185	0.3633	0.4365
353	0.7058	0.6116	0.9398	0.652	0.9156	0.7058		0.4969	0.5016	0.8577	0.8005	0.862	0.4969		0.3963	0.3338	0.3791	0.3298	0.3563	0.3832
354	0.6363	0.5781	0.6073	0.5567	0.5733	0.6363		0.6009	0.5612	0.6356	0.5775	0.5997	0.6009		0.3579	0.2999	0.3621	0.2974	0.3155	0.3299
355	0.6723	0.513	0.5392	0.4804	0.4958	0.6723		0.485	0.4405	0.5604	0.529	0.5356	0.485		0.486	0.4134	0.4571	0.4174	0.4113	0.4729
356	0.6887	0.4625	0.526	0.4752	0.5152	0.6887		0.4128	0.3781	0.5522	0.5349	0.4549	0.4128		0.4295	0.3433	0.3797	0.3475	0.3591	0.4244
357	1.0393	0.8915	0.9756	0.8852	0.848	1.0393		0.7778	0.7472	0.8509	0.8852	0.8228	0.7778		0.5358	0.3712	0.3836	0.3784	0.3744	0.4883
358	1.6109	0.7585	1.3271	0.795	1.6429	1.6109		1.1182	0.6687	1.1266	1.1952	1.5655	1.1182		0.7612	0.5745	0.6211	0.5814	0.5706	0.7471
359	1.6027	1.2889	1.3654	1.3538	0.8205	1.6027		0.7078	0.819	1.3243	1.3112	0.8698	0.7078		0.7087	0.5582	0.6416	0.5234	0.698	0.6846
360	2.4099	0.8368	0.7711	0.8534	0.8049	2.4099		0.7656	0.6066	0.8711	0.9626	0.7286	0.7656		0.8868	0.5779	0.6451	0.4731	0.6046	0.9226
361	1.2962	0.5628	0.7037	0.5426	0.7918	1.2962		0.7028	0.5381	0.8659	1.0182	0.6107	0.7028		0.7792	0.5489	0.8327	0.6186	0.788	0.8542
