# Supplementary material for: Characterizing ATP processing by the AAA+ protein p97 at the atomic level
Source: Nat Chem. 2024 Feb 7;16(3):363–72. doi: 10.1038/s41557-024-01440-0 (PMC10914628; doi:10.1038/s41557-024-01440-0)
Supplement: Supplementary file 11 — Statistical source data for the MMBSA calculations and ATPase rates. [file 41557_2024_1440_MOESM11_ESM.xlsx]

## Sheet: Fig. 5a
	State A		State B		R359K
	Average [kcal/mol]	Standard Error [kcal/mol]	Average [kcal/mol]	Standard Error [kcal/mol]	Average [kcal/mol]	Standard Error [kcal/mol]
Total	-18.6678	0.7895	3.5243	0.7804	-38.7662	0.6455
Mg	-29.4784	0.36478	-26.6471	0.445608	-30.8178	0.388786
P247	-1.1378	0.0254344	-1.53728	0.028335	-1.07216	0.0131271
K251	-14.8769	0.146167	-9.11999	0.204331	-18.9224	0.145965
R313	-1.5922	0.0149445	-1.9338	0.0301923	-2.28437	0.0121116
N348	-2.58076	0.0454219	-1.14598	0.0765145	-5.33539	0.102949
R349	-0.950987	0.0222341	-1.13149	0.0180872	-2.29833	0.0270198
R359	-8.89282	0.198361	-8.95247	0.143354	-7.7727	0.138402
R362	-2.24396	0.0196059	-7.89793	0.245592	-2.18708	0.0191756

## Sheet: Fig. 5d
Fig. 5d	37°C
Construct	1	2	3	4	Mean	SD
wt	9.34365	10.5035	7.44011	7.68516	8.74311	1.44647
R313A	0.0710334	0.0649841	0.0603518		0.0654564	0.00535641
R349A	0.796267	1.08097	0.896749		0.924661	0.144388
R359K	0.0557239	0.03739	0.0450569		0.0460569	0.00920776
K312A	11.3451	11.2959	12.0457		11.5623	0.419399
K315A	16.6653	17.428	17.1806		17.0913	0.389084
