# Supplementary material for: Characterizing ATP processing by the AAA+ protein p97 at the atomic level
Source: Nat Chem. 2024 Feb 7;16(3):363–72. doi: 10.1038/s41557-024-01440-0 (PMC10914628; doi:10.1038/s41557-024-01440-0)
Supplement: Supplementary file 12 — Source data for the MD simulation. [file 41557_2024_1440_MOESM12_ESM.xlsx]

## Sheet: Fig.6c
Raw data		Running average
Simulation time [ns]	d2-d3 distance [A]	Simulation time [ns]	d2-d3 distance [A]	Simulation time [ns]	F360 dihedral angle [°]
0	0.698594	49	0.680627	0	-172.044
2	0.512783	51	0.667321	2	-169.658
4	1.42934	53	0.659541	4	179.197
6	1.639	55	0.645584	6	162.179
8	1.40193	57	0.615007	8	171.245
10	1.575	59	0.590209	10	-158.513
12	1.19601	61	0.563861	12	176.15
14	1.82289	63	0.540585	14	-171.421
16	1.66651	65	0.514506	16	-170.399
18	2.02948	67	0.484433	18	-157.978
20	1.53418	69	0.453303	20	176.449
22	1.08605	71	0.427947	22	-168.028
24	0.743015	73	0.421524	24	-167.368
26	1.50789	75	0.418348	26	179.274
28	1.45305	77	0.395171	28	-177.669
30	1.26858	79	0.367641	30	171.348
32	0.31763	81	0.342483	32	172.285
34	0.327896	83	0.336745	34	-170.952
36	0.600427	85	0.334183	36	170.598
38	0.022072	87	0.329794	38	-174.595
40	0.288622	89	0.33685	40	-58.1983
42	0.680341	91	0.340522	42	-79.0481
44	0.799109	93	0.335003	44	-77.1098
46	0.770672	95	0.32673	46	175.45
48	1.30366	97	0.311779	48	-179.886
50	0.005888	99	0.290311	50	-35.8986
52	0.173203	101	0.297616	52	-58.4304
54	0.099001	103	0.295369	54	-40.0489
56	0.308918	105	0.301101	56	179.726
58	0.10125	107	0.296149	58	168.711
60	0.557761	109	0.299703	60	177.075
62	0.214288	111	0.291261	62	176.802
64	0.18571	113	0.29176	64	-169.996
66	0.293226	115	0.294893	66	169.688
68	0.200885	117	0.292191	68	-176.983
70	0.250506	119	0.296982	70	-176.181
72	0.331732	121	0.302322	72	57.0682
74	0.062322	123	0.299309	74	-54.0594
76	0.144015	125	0.299248	76	-67.5173
78	0.068785	127	0.3006	78	-74.2526
80	0.171023	129	0.300138	80	176.606
82	0.352567	131	0.298477	82	-175.462
84	0.42054	133	0.292294	84	-86.8555
86	0.688331	135	0.289048	86	-173.851
88	0.453427	137	0.283734	88	-169.987
90	0.388302	139	0.283513	90	170.723
92	0.788261	141	0.276074	92	-165.01
94	0.551119	143	0.260772	94	172.23
96	0.092705	145	0.25263	96	173.726
98	0.452832	147	0.252578	98	-178.387
100	0.033289	149	0.251215	100	-168.729
102	0.123781	151	0.256918	102	-173.847
104	0.731499	153	0.256977	104	68.2347
106	0.110155	155	0.25528	106	60.4651
108	0.162038	157	0.254939	108	74.8292
110	0.257591	159	0.251952	110	171.771
112	0.032207	161	0.248984	112	-176.977
114	0.518934	163	0.250022	114	-177.549
116	0.162889	165	0.245528	116	169.464
118	0.472987	167	0.251486	118	-170.817
120	0.266381	169	0.250435	120	-177.701
122	0.76488	171	0.251394	122	-63.7389
124	0.584245	173	0.247773	124	-77.182
126	0.348998	175	0.24381	126	-64.0439
128	0.07658	177	0.241274	128	-69.6201
130	0.01068	179	0.240302	130	-90.3153
132	0.030721	181	0.245039	132	-147.815
134	0.19982	183	0.248991	134	174.793
136	0.380963	185	0.249046	136	177.391
138	0.374849	187	0.24679	138	-64.6619
140	0.472263	189	0.240865	140	-58.7167
142	0.404347	191	0.239729	142	-77.3701
144	0.385483	193	0.235059	144	-68.9885
146	0.023097	195	0.231358	146	-56.9024
148	0.230265	197	0.237382	148	-71.4016
150	0.371167	199	0.235971	150	-179.925
152	0.060844	201	0.231002	152	168.744
154	0.385571	203	0.232019	154	-173.682
156	0.061332	205	0.22568	156	-166.089
158	0.27897	207	0.229958	158	165.984
160	0.135635	209	0.228031	160	173.347
162	0.239262	211	0.227382	162	-175.232
164	0.342345	213	0.223791	164	172.92
166	0.158112	215	0.222199	166	172.321
168	0.440451	217	0.22491	168	-176.975
170	0.517527	219	0.219515	170	178.091
172	0.181071	221	0.21874	172	166.673
174	0.059265	223	0.21641	174	67.9499
176	0.211623	225	0.216069	176	174.868
178	0.045658	227	0.219722	178	160.827
180	0.087988	229	0.223518	180	167.539
182	0.043426	231	0.222939	182	-166.341
184	0.258222	233	0.226612	184	-83.564
186	0.422638	235	0.223919	186	-83.1042
188	0.442395	237	0.224595	188	-160.062
190	0.016362	239	0.226814	190	-169.18
192	0.023116	241	0.229184	192	-158.794
194	0.144045	243	0.233606	194	-177.906
196	0.090119	245	0.232704	196	178.152
198	0.38465	247	0.234684	198	-166.684
200	0.318464	249	0.229078	200	60.859
202	0.126702	251	0.227022	202	62.56
204	0.646682	253	0.226105	204	63.9194
206	0.093095	255	0.230738	206	60.5953
208	0.012667	257	0.234301	208	69.4761
210	0.109231	259	0.242871	210	54.5037
212	0.084073	261	0.245091	212	74.1443
214	0.294228	263	0.248598	214	70.5194
216	0.460809	265	0.25994	216	91.074
218	0.42041	267	0.252308	218	64.3888
220	0.314339	269	0.246955	220	74.9622
222	0.583824	271	0.243975	222	82.0754
224	0.386132	273	0.233223	224	52.4473
226	0.222158	275	0.22563	226	173.184
228	0.027995	277	0.241795	228	-127.113
230	0.247564	279	0.256428	230	169.148
232	0.22829	281	0.265612	232	-87.3321
234	0.202569	283	0.269053	234	-73.1984
236	0.268147	285	0.265977	236	71.7777
238	0.078632	287	0.275791	238	69.6395
240	0.415463	289	0.295273	240	84.588
242	0.170857	291	0.29664	242	73.7256
244	0.200404	293	0.293933	244	62.5194
246	0.324323	295	0.29704	246	72.1027
248	0.159677	297	0.2906	248	67.2516
250	0.122737	299	0.295115	250	67.7128
252	0.111684	301	0.299037	252	60.7303
254	0.068644	303	0.299372	254	62.6638
256	0.275214	305	0.299652	256	61.5792
258	0.182634	307	0.30335	258	67.9017
260	0.103175	309	0.300732	260	63.0497
262	0.059729	311	0.305232	262	60.8616
264	0.262728	313	0.304368	264	58.8913
266	0.293654	315	0.3118	266	57.5798
268	0.170731	317	0.312565	268	54.8984
270	0.478772	319	0.311325	270	57.9201
272	0.064553	321	0.305511	272	73.0118
274	0.042202	323	0.306584	274	78.567
276	0.394265	325	0.31612	276	41.2437
278	0.235497	327	0.312895	278	59.3215
280	0.059027	329	0.312126	280	54.7598
282	0.227064	331	0.313028	282	59.4134
284	0.1236	333	0.310232	284	77.5476
286	0.456439	335	0.31244	286	159.318
288	0.553307	337	0.303956	288	-155.356
290	0.134888	339	0.304853	290	160.989
292	0.244201	341	0.314681	292	153.296
294	0.098966	343	0.313712	294	-173.371
296	0.189121	345	0.331432	296	167.479
298	0.104326	347	0.332535	298	171.606
300	0.215695	349	0.332686	300	-173.85
302	0.080828	351	0.332326	302	-163.502
304	0.87834	353	0.33216	304	164.935
306	0.271234	355	0.322507	306	-179.509
308	0.44116	357	0.325717	308	168.124
310	0.220236	359	0.321122	310	-171.324
312	0.259418	361	0.318388	312	179.611
314	0.861334	363	0.316824	314	177.784
316	0.079237	365	0.305478	316	176.428
318	0.152712	367	0.312894	318	170.978
320	0.16538	369	0.319519	320	-171.515
322	0.046211	371	0.321529	322	-57.3733
324	0.006476	373	0.332917	324	-66.7729
326	1.03041	375	0.352305	326	-85.2724
328	0.759664	377	0.355398	328	-164.884
330	0.706728	379	0.368969	330	174.497
332	0.40038	381	0.364981	332	167.26
334	0.048763	383	0.372826	334	-70.1037
336	0.758846	385	0.377121	336	176.756
338	1.05271	387	0.362378	338	176.531
340	0.483829	389	0.342237	340	178.261
342	0.035497	391	0.344608	342	-74.8374
344	0.355769	393	0.34564	344	-65.7384
346	0.002299	395	0.339484	346	-175.29
348	0.385458	397	0.345883	348	173.897
350	0.318807	399	0.341052	350	-160.868
352	0.128465	401	0.346989	352	-179.41
354	0.08263	403	0.345503	354	-165.716
356	0.460133	405	0.349506	356	-65.7126
358	0.051709	407	0.350103	358	-69.9689
360	0.328192	409	0.37664	360	-69.1817
362	0.016524	411	0.372097	362	-62.4754
364	0.634302	413	0.376889	364	-51.6307
366	0.331915	415	0.365926	366	-64.8264
368	0.108737	417	0.363941	368	-46.4175
370	0.18806	419	0.371515	370	-58.3059
372	0.118211	421	0.37087	372	-62.7707
374	0.51899	423	0.380811	374	-62.6158
376	0.233049	425	0.380368	376	-58.0207
378	0.197022	427	0.381072	378	-49.7125
380	0.104108	429	0.385834	380	-60.3568
382	0.087278	431	0.395046	382	48.794
384	0.234017	433	0.395502	384	-167.533
386	0.032253	435	0.391919	386	174.732
388	0.598127	437	0.397298	388	-175.125
390	0.626318	439	0.386662	390	-173.829
392	0.195715	441	0.378496	392	173.038
394	0.984993	443	0.380628	394	-167.62
396	0.244237	445	0.361341	396	174.221
398	0.111902	447	0.360698	398	-56.4347
400	0.197714	449	0.360692	400	-39.9832
402	0.072486	451	0.358734	402	-56.3879
404	0.395692	453	0.362517	404	-70.8442
406	0.431759	455	0.35708	406	-63.6679
408	0.211379	457	0.349919	408	-54.2324
410	0.08354	459	0.348314	410	-54.4188
412	0.181245	461	0.354538	412	-62.2367
414	0.294007	463	0.358264	414	-63.0977
416	0.450074	465	0.36425	416	170.253
418	0.483943	467	0.357167	418	168.694
420	0.265905	469	0.35097	420	-176.5
422	0.615608	471	0.358138	422	169.946
424	0.975849	473	0.360941	424	178.526
426	1.18504	475	0.352393	426	155.191
428	1.43825	477	0.33017	428	-174.169
430	0.50731	479	0.308641	430	174.373
432	0.792608	481	0.301285	432	160.523
434	0.263545	483	0.287375	434	-168.887
436	0.021687	485	0.288793	436	171.481
438	0.045678	487	0.296916	438	-164.442
440	0.60236	489	0.296409	440	173.796
442	0.08709	491	0.292178	442	-167.767
444	0.047992	493	0.296918	444	-175.871
446	0.322239	495	0.301462	446	176.285
448	0.143885	497	0.29726	448	162.627
450	0.615688	499	0.297158	450	177.377
452	0.05413	501	0.29785	452	175.589
454	0.282801	503	0.30732	454	-177.489
456	0.489984	505	0.304272	456	84.6204
458	1.37857	507	0.2969	458	42.4745
460	0.101025	509	0.272292	460	165.136
462	0.256113	511	0.276024	462	-151.499
464	0.086149	513	0.272596	464	90.3142
466	0.232701	515	0.281627	466	58.9009
468	0.487428	517	0.280046	468	-178.653
470	0.155784	519	0.276395	470	163.981
472	0.61528	521	0.280993	472	176.294
474	0.496818	523	0.272564	474	-175.021
476	0.268276	525	0.26568	476	178.973
478	0.435094	527	0.262489	478	165.004
480	0.564743	529	0.257713	480	-175.755
482	0.110083	531	0.250167	482	168.563
484	0.054853	533	0.25276	484	155.39
486	0.301178	535	0.259915	486	169.679
488	0.066356	537	0.267575	488	57.6565
490	0.218018	539	0.275376	490	72.2054
492	0.302311	541	0.279769	492	65.526
494	0.020633	543	0.27944	494	49.4393
496	0.212112	545	0.291618	496	175.627
498	0.111582	547	0.288982	498	175.619
500	0.099835	549	0.297277	500	175.848
502	0.26162	551	0.312027	502	-167.867
504	0.123825	553	0.317498	504	177.026
506	0.07373	555	0.325268	506	-172.822
508	0.131133	557	0.331672	508	-177.753
510	0.39473	559	0.341041	510	175.879
512	0.367529	561	0.342195	512	-168.034
514	0.593298	563	0.347909	514	-164.443
516	0.095954	565	0.342703	516	161.302
518	0.174064	567	0.350411	518	-175.183
520	0.624317	569	0.354666	520	173.633
522	0.75576	571	0.348707	522	-176.281
524	0.548458	573	0.334611	524	-167.742
526	0.073884	575	0.333146	526	-170.52
528	0.361829	577	0.332606	528	165.522
530	0.139501	579	0.332985	530	-178.504
532	0.097103	581	0.33873	532	179.688
534	0.334448	583	0.353611	534	161.579
536	0.427839	585	0.348382	536	163.188
538	0.020305	587	0.346582	538	177.893
540	0.390806	589	0.348016	540	176.619
542	0.32412	591	0.341919	542	164.5
544	0.275192	593	0.338351	544	-177.49
546	0.112114	595	0.334664	546	-179.549
548	0.138773	597	0.334336	548	163.734
550	0.650304	599	0.333229	550	-175.694
552	0.527651	601	0.324527	552	-173.648
554	0.13041	603	0.321634	554	165.255
556	0.121352	605	0.322436	556	168.713
558	0.148161	607	0.323152	558	175.762
560	0.287667	609	0.331601	560	-166.431
562	0.084694	611	0.32608	562	-169.516
564	0.537703	613	0.339164	564	174.843
566	0.153622	615	0.333037	566	-166.15
568	0.304909	617	0.339678	568	179.942
570	0.385652	619	0.333849	570	-161.985
572	0.193836	621	0.337627	572	-167.406
574	0.152617	623	0.337571	574	97.5131
576	0.108734	625	0.341403	576	176.925
578	0.196327	627	0.34337	578	177.33
580	0.187393	629	0.347638	580	-76.6564
582	0.239768	631	0.349885	582	-60.7467
584	0.412573	633	0.358213	584	-49.2115
586	0.684215	635	0.350424	586	-54.1713
588	0.456388	637	0.337158	588	-61.0006
590	0.43769	639	0.33076	590	-47.708
592	0.285861	641	0.324267	592	-72.6532
594	0.62953	643	0.329756	594	-68.0164
596	0.080316	645	0.318526	596	-63.1117
598	0.526315	647	0.318253	598	-62.124
600	0.837345	649	0.309831	600	-66.9682
602	0.53517	651	0.295365	602	-48.6408
604	0.512313	653	0.297974	604	-51.5224
606	0.393902	655	0.300704	606	-71.8766
608	0.599633	657	0.29345	608	-65.9928
610	0.452423	659	0.282271	610	-62.2449
612	0.653193	661	0.275933	612	-68.1472
614	0.332998	663	0.273666	614	-74.7724
616	0.481355	665	0.272611	616	-54.6689
618	0.386827	667	0.266281	618	-67.1463
620	0.326351	669	0.277553	620	-74.5557
622	0.050975	671	0.271882	622	-62.9734
624	0.475222	673	0.278166	624	-63.2861
626	0.046897	675	0.275155	626	-57.2707
628	0.380773	677	0.27903	628	-55.9097
630	0.426716	679	0.284443	630	-63.3532
632	0.841152	681	0.283658	632	-59.5582
634	0.073037	683	0.267264	634	-44.1107
636	0.337807	685	0.267168	636	-64.2254
638	0.09203	687	0.268933	638	-76.0534
640	0.085968	689	0.271706	640	-79.1707
642	0.145676	691	0.275308	642	-72.193
644	0.090843	693	0.281255	644	-53.1661
646	0.095745	695	0.281111	646	-54.5196
648	0.083403	697	0.284447	648	-59.0929
650	0.215229	699	0.283643	650	-59.1875
652	0.383004	701	0.289343	652	-64.6365
654	0.170472	703	0.293094	654	-78.1915
656	0.157155	705	0.294167	656	-63.419
658	0.570615	707	0.298312	658	-64.911
660	0.011606	709	0.292037	660	-62.3404
662	0.738904	711	0.292007	662	-56.7677
664	0.231374	713	0.281691	664	-66.5504
666	0.485663	715	0.280865	666	-66.7944
668	0.013479	717	0.279137	668	-66.133
670	0.574528	719	0.28307	670	-83.5875
672	0.191029	721	0.271844	672	-75.708
674	0.344245	723	0.27407	674	-63.984
676	0.207066	725	0.272103	676	-67.8518
678	0.409743	727	0.276325	678	-70.2789
680	0.299708	729	0.273925	680	-64.0002
682	0.656178	731	0.27293	682	-44.7708
684	0.023131	733	0.264748	684	-52.8249
686	0.020901	735	0.269604	686	-58.1858
688	0.136512	737	0.278396	688	-57.9478
690	0.113023	739	0.285944	690	-74.4136
692	0.560339	741	0.284337	692	-54.8487
694	0.068012	743	0.27536	694	-75.2812
696	0.066655	745	0.286248	696	-75.1556
698	0.105204	747	0.290367	698	-64.0964
700	0.114071	749	0.29928	700	-66.6188
702	0.665622	751	0.302938	702	-53.876
704	0.648812	753	0.293994	704	-53.8782
706	0.031181	755	0.282484	706	-58.5498
708	0.040696	757	0.298581	708	-77.1525
710	0.135529	759	0.332347	710	-56.554
712	0.539821	761	0.33592	712	-56.7739
714	0.28029	763	0.330167	714	-75.4997
716	0.164849	765	0.326037	716	-61.2057
718	0.950401	767	0.324984	718	-68.2107
720	0.04282	769	0.307766	720	174.925
722	0.365143	771	0.310994	722	158.301
724	0.324713	773	0.305033	724	-172.291
726	0.240634	775	0.303813	726	170.148
728	0.651417	777	0.30084	728	179.089
730	0.387447	779	0.297034	730	172.991
732	0.021475	781	0.295229	732	146.636
734	0.068255	783	0.296404	734	167.002
736	0.426051	785	0.303856	736	159.886
738	0.230642	787	0.303078	738	161.539
740	0.266102	789	0.303431	740	-171.971
742	0.443005	791	0.308307	742	174.968
744	0.083672	793	0.302476	744	176.949
746	0.262532	795	0.305917	746	-168.548
748	0.043198	797	0.329008	748	175.367
750	0.500251	799	0.338741	750	173.848
752	0.570514	801	0.338839	752	166.77
754	0.224138	803	0.32943	754	-176.802
756	0.364423	805	0.329091	756	-72.2314
758	0.256838	807	0.327665	758	-63.0347
760	0.010138	809	0.338518	760	-60.4989
762	0.223069	811	0.338848	762	-59.4993
764	0.19007	813	0.337744	764	-62.7424
766	0.399265	815	0.345195	766	-57.9479
768	0.210141	817	0.339183	768	-53.1905
770	0.01321	819	0.335241	770	-39.905
772	0.302342	821	0.358929	772	172.673
774	0.245882	823	0.368942	774	176.297
776	0.418167	825	0.37674	776	143.868
778	0.289763	827	0.373451	778	171.124
780	0.249968	829	0.368498	780	166.797
782	0.247075	831	0.371906	782	171.661
784	0.265915	833	0.368937	784	174.594
786	0.460495	835	0.370414	786	-170.282
788	0.513929	837	0.36515	788	-178.496
790	0.03265	839	0.358389	790	179.861
792	0.111521	841	0.362775	792	-171.673
794	0.612403	843	0.361031	794	-179.118
796	0.272577	845	0.35434	796	-179.09
798	0.550863	847	0.355004	798	172.343
800	0.296999	849	0.362796	800	175.664
802	0.218426	851	0.368545	802	-174.72
804	0.073303	853	0.369856	804	-171.627
806	0.83602	855	0.371125	806	177.758
808	1.72899	857	0.36536	808	-179.648
810	0.314169	859	0.339938	810	178.609
812	0.252181	861	0.347441	812	156.609
814	0.073799	863	0.358706	814	-175.963
816	0.112175	865	0.360887	816	174.519
818	0.089538	867	0.369286	818	-69.0519
820	0.204192	869	0.37686	820	-63.4475
822	0.0671	871	0.382499	822	-66.0437
824	0.263735	873	0.384099	824	-43.2854
826	0.091945	875	0.379082	826	-62.6223
828	0.461137	877	0.384319	828	-62.9662
830	0.29722	879	0.38434	830	-57.8758
832	0.080182	881	0.390757	832	-54.3686
834	0.440897	883	0.3901	834	169.929
836	0.387145	885	0.384203	836	-175.479
838	0.248274	887	0.381578	838	169.373
840	0.509913	889	0.383418	840	174.356
842	0.15147	891	0.385689	842	174.611
844	0.255693	893	0.401547	844	-177.409
846	1.41711	895	0.397612	846	-175.446
848	0.52982	897	0.369943	848	174.88
850	0.505144	899	0.362353	850	-178.622
852	0.100093	901	0.358205	852	-172.943
854	0.207196	903	0.357403	854	153.812
856	0.293111	905	0.353852	856	-179.33
858	0.799475	907	0.355941	858	174.639
860	0.02663	909	0.356676	860	-179.248
862	0.167884	911	0.366469	862	-157.305
864	0.5626	913	0.374362	864	172.933
866	0.098669	915	0.371192	866	-71.2478
868	0.01304	917	0.387599	868	-76.3003
870	1.19763	919	0.395214	870	-45.852
872	0.802975	921	0.385941	872	-60.2531
874	0.635795	923	0.379719	874	-73.9613
876	0.253693	925	0.375494	876	-69.0801
878	0.042143	927	0.382942	878	-53.1846
880	0.420349	929	0.393734	880	-56.8289
882	0.098656	931	0.385936	882	-46.3504
884	0.339735	933	0.39602	884	-61.5927
886	0.197304	935	0.414218	886	-59.1639
888	0.175897	937	0.427969	888	-72.0348
890	0.251919	939	0.435306	890	-64.3573
892	0.02434	941	0.449009	892	-59.3911
894	0.27787	943	0.460345	894	-54.2898
896	0.305734	945	0.475115	896	-60.7794
898	0.940465	947	0.490539	898	-58.7956
900	0.584481	949	0.494343	900	-69.932
902	0.28397			902	-51.3131
904	0.136741			904	-61.0448
906	0.547781			906	-57.8672
908	0.457886			908	-66.6356
910	0.68934			910	-68.3746
912	0.815387			912	-49.4636
914	0.182866			914	-55.8702
916	0.532111			916	-67.788
918	0.468233			918	-71.9947
920	0.486188			920	-59.1471
922	0.147059			922	-62.3045
924	0.012917			924	-57.5869
926	0.353784			926	-44.6345
928	0.462204			928	-60.1757
930	0.618028			930	-69.9188
932	0.047359			932	-53.7443
934	0.146057			934	-58.0035
936	0.255872			936	-45.4057
938	0.340274			938	-57.4912
940	0.623478			940	-74.9718
942	0.944354			942	-68.8172
944	0.058935			944	-54.6779
946	0.033662			946	-67.5692
948	0.150313			948	-66.0353
950	0.297782			950	-76.4728
952	0.059977			952	-71.6869
954	0.029663			954	-49.0024
956	0.397556			956	-63.0513
958	0.836235			958	-52.5363
960	0.516281			960	-54.9433
962	0.562512			962	-35.1626
964	0.404121			964	-48.3782
966	0.919014			966	-38.3587
968	0.393754			968	-55.4918
970	0.733997			970	-56.3756
972	0.491899			972	-62.6088
974	0.424503			974	-56.0837
976	0.626122			976	-61.1253
978	0.581735			978	-54.0892
980	0.030456			980	-35.5074
982	0.602858			982	-41.6032
984	1.24964			984	-68.787
986	0.884856			986	-64.6148
988	0.54275			988	-74.6666
990	0.937053			990	-74.92
992	0.591139			992	-56.2623
994	1.01638			994	-59.4603
996	1.07692			996	-56.4187
998	1.13067			998	-66.9812
