# Supplementary material for: Characterizing ATP processing by the AAA+ protein p97 at the atomic level
Source: Nat Chem. 2024 Feb 7;16(3):363–72. doi: 10.1038/s41557-024-01440-0 (PMC10914628; doi:10.1038/s41557-024-01440-0)
Supplement: Supplementary file 13 — Statistical source data for ATPase rates. [file 41557_2024_1440_MOESM13_ESM.xlsx]

## Sheet: Extended Data Fig. 4
Ext. Data Fig. 4	37°C								50°C
Construct	1	2	3	4	5	6	Mean	SD	1	2	3	Mean	SD
fl wt	9.631	8.73965	6.84172	9.47067	14.147	12.2657	10.1826	2.61192	22.0551	29.863	28.1462	26.6881	4.10307
wt	9.34365	10.5035	7.44011	7.68516			8.74311	1.44647	16.2038	18.5109	13.3644	16.0263	2.57783
F360A	8.00184	7.8435	7.56816						29.6197	27.2179	27.8744
P246T	3.68912	3.8025	3.56218						6.53295	6.43084	6.63326
P247A	0.982286	1.10886	0.971035						1.22896	0.926009	no data
R349A	0.796267	1.08097	0.896749						2.70297	2.57235	2.17209
E305Q	0.28087	0.206824	0.292119						0.130237	0.16046	n.d.
R359K	0.0557239	0.03739	0.0450569						0.0053765	0.00716867	0.00827981
P247K	0.162612	0.160815	0.174538						0.058134	0.0566364	0.0492845
R359A	0.0787245	0.0822246	0.0765578						n.d.	n.d.	n.d.
N348Q	0.0624223	0.0716376	0.0694983						0.0758577	0.0768951	0.0719405
D304N	0.0455794	0.103685	0.0234258						n.d.	0.043039	0.0283762
F360P	15.696	14.9143	14.2327						38.5895	40.1999	37.6062
K251A	n.d.	0.0541112	0.10407						no data	no data	no data
R362A	0.150837	0.146495	0.150002						0.00225911	0.00279934	0.000294667
wt, no Mg2+	no data	no data	no data						no data	no data	no data
