# Supplementary material for: Characterizing ATP processing by the AAA+ protein p97 at the atomic level
Source: Nat Chem. 2024 Feb 7;16(3):363–72. doi: 10.1038/s41557-024-01440-0 (PMC10914628; doi:10.1038/s41557-024-01440-0)
Supplement: Supplementary file 14 — Source data for the MD simulation. [file 41557_2024_1440_MOESM14_ESM.xlsx]

## Sheet: i
Raw data		Running average
Simulation time [ns]	d1-d2 distance [A]	Simulation time [ns]	d1-d2 distance [A]	Simulation time [ns]	F360 dihedral angle [°]
0	0.894152	49	1.50038	0	-168.334
2	0.727505	51	1.52079	2	178.505
4	0.715345	53	1.54784	4	-164.521
6	0.723551	55	1.57466	6	-163.216
8	0.978953	57	1.59911	8	-177.073
10	0.448846	59	1.60501	10	173.377
12	0.50401	61	1.62418	12	176.428
14	0.483052	63	1.65518	14	176.862
16	1.40327	65	1.68437	16	-173.455
18	0.922592	67	1.69713	18	167.006
20	1.08361	69	1.71949	20	-179.196
22	1.12028	71	1.74132	22	176.045
24	0.507938	73	1.7587	24	171.489
26	0.851635	75	1.78813	26	-175.371
28	1.37618	77	1.81122	28	-173.417
30	0.951438	79	1.82531	30	-173.654
32	1.4139	81	1.84583	32	166.542
34	1.36945	83	1.85702	34	163.363
36	1.19057	85	1.87205	36	175.136
38	1.93587	87	1.8714	38	150.917
40	1.07532	89	1.87299	40	166.595
42	1.19702	91	1.88933	42	168.343
44	1.12004	93	1.88999	44	172.177
46	1.92253	95	1.89945	46	-179.28
48	1.88981	97	1.87598	48	175.332
50	1.40853	99	1.84704	50	159.552
52	1.54691	101	1.84071	52	-178.923
54	1.88749	103	1.85297	54	171.727
56	2.04473	105	1.85348	56	166.275
58	1.82373	107	1.83573	58	-165.981
60	2.22415	109	1.82606	60	179.993
62	2.02347	111	1.81889	62	177.562
64	2.05147	113	1.81905	64	163.353
66	2.04893	115	1.81936	66	162.68
68	2.14737	117	1.81505	68	172.441
70	2.00504	119	1.81011	70	150.547
72	1.98595	121	1.8137	72	178.676
74	2.10975	123	1.81388	74	172.109
76	2.03012	125	1.79517	76	176.241
78	2.04378	127	1.79926	78	177.531
80	1.43131	129	1.78606	80	-175.354
82	1.6758	131	1.78313	82	-177.327
84	1.74162	133	1.77929	84	173.223
86	2.15501	135	1.76935	86	174.963
88	2.05356	137	1.76666	88	179.65
90	1.86985	139	1.7633	90	164.387
92	2.08021	141	1.76747	92	179.328
94	1.56757	143	1.76171	94	175.763
96	2.1809	145	1.76456	96	-177.065
98	2.07468	147	1.76059	98	171.774
100	1.9149	149	1.75643	100	160.32
102	2.07975	151	1.75298	102	167.677
104	2.05677	153	1.74765	104	161.475
106	1.9459	155	1.74174	106	176.372
108	1.27405	157	1.73521	108	166.473
110	1.40705	159	1.75015	110	170.313
112	2.05394	161	1.75972	112	177.755
114	1.94279	163	1.75583	114	150.351
116	2.04111	165	1.75735	116	167.257
118	2.04081	167	1.75648	118	166.757
120	2.17508	169	1.7567	120	173.117
122	1.98943	171	1.75403	122	-172.901
124	1.97929	173	1.75551	124	-172.612
126	2.00606	175	1.75586	126	173.156
128	2.08079	177	1.75472	128	158.737
130	1.97721	179	1.75471	130	169.613
132	1.9736	181	1.75561	132	178.346
134	2.12096	183	1.75501	134	-175.974
136	1.15802	185	1.75175	136	171.041
138	2.01519	187	1.76996	138	-175.032
140	1.89227	189	1.7689	140	170.147
142	1.23044	191	1.77134	142	168.1
144	1.59285	193	1.7826	144	176.723
146	0.748818	195	1.78939	146	-165.404
148	0.443162	197	1.81365	148	179.629
150	1.09176	199	1.84573	150	161.975
152	2.15985	201	1.86583	152	-178.313
154	1.9132	203	1.86447	154	-175.609
156	1.15718	205	1.866	156	177.231
158	1.34021	207	1.88216	158	165.195
160	1.86554	209	1.89357	160	-162.031
162	2.03139	211	1.89644	162	176.341
164	2.06734	213	1.89739	164	163.735
166	1.83312	215	1.89632	166	158.636
168	1.90067	217	1.89864	168	173.601
170	2.18446	219	1.89919	170	169.856
172	1.99507	221	1.89552	172	164.416
174	1.17413	223	1.89691	174	173.597
176	2.23468	225	1.91325	176	174.669
178	1.3834	227	1.91094	178	-173.985
180	1.28508	229	1.92635	180	163.715
182	1.48385	231	1.94165	182	167.431
184	1.24472	233	1.93526	184	166.776
186	2.02026	235	1.93328	186	177.205
188	1.88538	237	1.91961	188	-171.778
190	2.07849	239	1.92219	190	-176.817
192	1.79231	241	1.92071	192	174.994
194	1.70986	243	1.92547	194	177.857
196	1.98242	245	1.93098	196	170.135
198	1.86707	247	1.92868	198	174.491
200	1.74203	249	1.92999	200	174.571
202	1.81367	251	1.93514	202	178.599
204	1.76079	253	1.93957	204	175.311
206	1.6195	255	1.94584	206	163.39
208	2.02111	257	1.95307	208	174.169
210	1.88549	259	1.95228	210	170.744
212	1.85946	261	1.95305	212	166.039
214	2.0189	263	1.95526	214	168.455
216	1.99759	265	1.95115	216	174.698
218	2.05183	267	1.95176	218	173.375
220	2.04159	269	1.93274	220	162.962
222	2.06345	271	1.9323	222	166.321
224	1.99671	273	1.92761	224	169.475
226	1.94931	275	1.9282	226	174.568
228	2.0799	277	1.93001	228	-179.793
230	2.02241	279	1.92664	230	169.738
232	1.94377	281	1.92258	232	160.286
234	1.95786	283	1.92485	234	-170.596
236	2.06828	285	1.92672	236	177.719
238	1.96229	287	1.92456	238	165.122
240	2.0143	289	1.92657	240	168.982
242	1.79325	291	1.92534	242	174.843
244	1.9327	293	1.93056	244	178.93
246	1.96176	295	1.93346	246	-170.478
248	2.04725	297	1.93618	248	-178.254
250	2.09664	299	1.93364	250	159.61
252	2.09179	301	1.93239	252	163.31
254	1.98994	303	1.92953	254	178.678
256	1.96476	305	1.9315	256	-170.614
258	1.91079	307	1.93031	258	-177.454
260	2.00893	309	1.93131	260	-174.245
262	2.07931	311	1.93058	262	172.006
264	2.01382	313	1.91063	264	169.477
266	1.94903	315	1.89207	266	176.692
268	1.92791	317	1.8784	268	162.409
270	2.00123	319	1.86337	270	-174.726
272	2.06457	321	1.86123	272	170.085
274	1.99092	323	1.85962	274	175.742
276	2.11911	325	1.85891	276	171.69
278	2.15386	327	1.85852	278	-172.646
280	2.05046	329	1.85538	280	165.292
282	1.16431	331	1.85583	282	169.555
284	1.1457	333	1.87473	284	-177.351
286	1.33658	335	1.89398	286	-175.097
288	2.01433	337	1.90671	288	-177.76
290	2.0044	339	1.90734	290	162.937
292	2.03056	341	1.90643	292	163.379
294	1.98553	343	1.90715	294	176.081
296	1.86711	345	1.90858	296	162.36
298	1.93265	347	1.91124	298	177.202
300	1.99953	349	1.91559	300	164.894
302	2.03544	351	1.91501	302	173.57
304	2.07398	353	1.91104	304	167.942
306	1.98125	355	1.91168	306	174.121
308	1.9812	357	1.91385	308	159.084
310	1.92408	359	1.91606	310	174.715
312	1.96999	361	1.92026	312	170.364
314	1.81344	363	1.91831	314	173.443
316	2.0281	365	1.9134	316	156.551
318	1.10072	367	1.91126	318	169.66
320	2.01999	369	1.9296	320	168.841
322	1.82853	371	1.93073	322	156.219
324	2.02636	373	1.93452	324	-173.566
326	2.0397	375	1.93237	326	171.627
328	1.91166	377	1.93536	328	167.139
330	1.8195	379	1.93922	330	-176.049
332	2.05699	381	1.92157	332	163.279
334	2.05159	383	1.90698	334	176.95
336	1.96004	385	1.89285	336	174.127
338	2.06285	387	1.89492	338	-178.365
340	1.9527	389	1.89742	340	160.698
342	2.05438	391	1.89752	342	-176.598
344	2.0777	393	1.89731	344	-177.759
346	2.09786	395	1.89415	346	175.627
348	1.92002	397	1.88294	348	-161.661
350	2.03454	399	1.88494	350	172.904
352	1.94837	401	1.88265	352	175.79
354	2.08846	403	1.88584	354	174.34
356	1.90554	405	1.88544	356	166.807
358	1.96081	407	1.8859	358	150.228
360	1.97216	409	1.88443	360	170.093
362	1.08191	411	1.88421	362	-179.754
364	1.08587	413	1.90065	364	-178.644
366	1.26537	415	1.91856	366	173.875
368	1.17664	417	1.93183	368	-172.075
370	1.89397	419	1.94978	370	163.527
372	1.98408	421	1.95364	372	173.388
374	1.95563	423	1.94914	374	172.149
376	2.09956	425	1.94472	376	-174.479
378	1.99688	427	1.94182	378	164.167
380	2.07304	429	1.93857	380	169.041
382	2.10911	431	1.93779	382	165.303
384	2.10851	433	1.93365	384	154.991
386	1.97281	435	1.93191	386	167.679
388	2.04596	437	1.9302	388	164.055
390	1.95894	439	1.92692	390	-167.837
392	2.06636	441	1.92432	392	165.524
394	2.05695	443	1.92149	394	164.54
396	2.00027	445	1.91991	396	-178.819
398	2.15008	447	1.91683	398	173.359
400	1.97078	449	1.9143	400	169.832
402	1.83697	451	1.91703	402	-178.059
404	2.10593	453	1.91892	404	167.965
406	2.08952	455	1.91486	406	171.257
408	2.09189	457	1.91323	408	174.65
410	2.13377	459	1.91006	410	168.262
412	1.87258	461	1.90402	412	171.178
414	1.56816	463	1.90446	414	-166.385
416	1.9212	465	1.91095	416	172.581
418	2.01747	467	1.9114	418	179.588
420	2.0764	469	1.91069	420	162.722
422	2.01807	471	1.90857	422	177.853
424	1.91876	473	1.90818	424	-175.965
426	2.18936	475	1.90733	426	173.76
428	2.10477	477	1.90423	428	167.719
430	0.937026	479	1.89996	430	177.162
432	1.32739	481	1.92405	432	174.121
434	1.34528	483	1.93866	434	-178.82
436	2.06352	485	1.94927	436	178.19
438	2.18789	487	1.94825	438	-169.11
440	1.95754	489	1.94472	440	174.13
442	2.04386	491	1.94753	442	174.683
444	1.91976	493	1.94481	444	157.486
446	1.5372	495	1.9465	446	168.555
448	2.02025	497	1.9486	448	172.782
450	1.91996	499	1.94548	450	168.717
452	2.10781	501	1.94867	452	162.402
454	2.06859	503	1.94658	454	169.924
456	1.92842	505	1.93714	456	174.399
458	1.88735	507	1.93055	458	-177.245
460	1.96132	509	1.93275	460	174.958
462	1.90364	511	1.93398	462	175.652
464	1.98134	513	1.93849	464	165.327
466	1.92912	515	1.94025	466	174.175
468	2.07404	517	1.9424	468	176.648
470	2.087	519	1.94412	470	170.751
472	1.75885	521	1.94314	472	155.442
474	1.73489	523	1.9476	474	157.323
476	1.9545	525	1.95088	476	-173.805
478	1.83453	527	1.95171	478	177.709
480	2.03385	529	1.95522	480	171.793
482	1.90193	531	1.95646	482	-174.451
484	2.0214	533	1.9609	484	-175.211
486	1.88775	535	1.96062	486	160.302
488	1.88172	537	1.95961	488	169.351
490	1.8292	539	1.96242	490	178.265
492	1.92475	541	1.96683	492	172.42
494	1.97808	543	1.96547	494	161.776
496	1.84625	545	1.96516	496	-175.638
498	2.02356	547	1.96749	498	-177.817
500	2.10728	549	1.96663	500	174.487
502	1.93111	551	1.96279	502	176.179
504	1.90329	553	1.96421	504	146.487
506	2.00795	555	1.96755	506	162.729
508	1.93349	557	1.96716	508	161.183
510	1.83142	559	1.96634	510	165.009
512	1.89458	561	1.96797	512	174.622
514	1.89255	563	1.97414	514	174.127
516	1.94386	565	1.97845	516	171.285
518	1.98188	567	1.98122	518	174.149
520	1.97052	569	1.97923	520	-179.53
522	1.9984	571	1.98254	522	-147.805
524	1.87646	573	1.98425	524	167.967
526	2.03416	575	1.98493	526	168.714
528	1.89168	577	1.98573	528	171.579
530	2.14146	579	1.99008	530	164.114
532	2.0578	581	1.98708	532	165.069
534	1.87556	583	1.98663	534	162.42
536	2.01268	585	1.9883	536	-170.216
538	2.01134	587	1.98667	538	177.497
540	2.09805	589	1.9889	540	175.67
542	1.90814	591	1.98553	542	-177.731
544	2.004	593	1.98662	544	174.655
546	1.64229	595	1.98377	546	161.224
548	1.86415	597	1.98986	548	173.51
550	2.07933	599	1.9883	550	-179.652
552	2.00344	601	1.98672	552	157.957
554	1.59657	603	1.98845	554	170.417
556	1.59877	605	1.99664	556	-178.507
558	1.99734	607	2.00388	558	173.825
560	2.02288	609	2.00408	560	162.178
562	2.1293	611	2.0024	562	-171.027
564	2.06915	613	2.00114	564	177.307
566	2.0369	615	2.00034	566	169.57
568	2.16	617	2.00044	568	174.142
570	2.03792	619	1.99777	570	-176.276
572	1.98182	621	1.9995	572	-169.445
574	1.89898	623	2.00015	574	172.614
576	1.9959	625	2.00096	576	-177.137
578	2.01028	627	2.00013	578	171.878
580	2.09584	629	1.99883	580	163.849
582	2.12383	631	1.98984	582	173.949
584	2.00726	633	1.98906	584	163.476
586	1.83757	635	1.98963	586	-175.854
588	2.02196	637	1.99452	588	167.687
590	2.0495	639	1.99415	590	179.244
592	1.8572	641	1.99609	592	166.577
594	1.96231	643	2.00057	594	163.027
596	1.96261	645	2.00067	596	172.774
598	1.98095	647	2.00352	598	-178.85
600	1.91485	649	2.00283	600	164.693
602	2.00228	651	2.00384	602	-172.575
604	2.07046	653	2.00466	604	173.744
606	1.98849	655	2.00427	606	177.318
608	1.89222	657	2.00343	608	167.784
610	1.91313	659	2.00494	610	172.159
612	2.20288	661	2.0041	612	-177.997
614	2.10799	663	1.99857	614	177.894
616	2.08269	665	1.99611	616	179.209
618	1.882	667	1.99606	618	171.543
620	2.13605	669	1.99804	620	170.915
622	2.08403	671	1.99264	622	-178.219
624	1.91057	673	1.99144	624	164.944
626	2.07394	675	1.99348	626	165.963
628	2.10909	677	1.99194	628	170.071
630	1.99155	679	1.99209	630	177.913
632	2.03527	681	1.99045	632	153.007
634	1.95943	683	1.98517	634	178.964
636	1.93109	685	1.98417	636	178.232
638	2.12259	687	1.98724	638	159.359
640	1.92977	689	1.98444	640	176.958
642	1.96242	691	1.98552	642	-172.332
644	1.86148	693	1.99001	644	137.929
646	1.94691	695	1.99221	646	-175.112
648	1.78635	697	1.99317	648	-179.939
650	2	699	1.99701	650	-174.624
652	2.09026	701	1.99587	652	167.451
654	2.0057	703	1.99478	654	158.968
656	1.96092	705	1.99242	656	174.343
658	2.00766	707	1.99243	658	172.479
660	1.93879	709	1.99398	660	172.72
662	2.06596	711	1.99688	662	169.592
664	2.02942	713	1.99571	664	169.11
666	2.04204	715	1.99398	666	-179.412
668	2.02629	717	1.99393	668	158.006
670	2.12462	719	1.992	670	146.806
672	2.01415	721	1.99109	672	-169.377
674	1.93929	723	1.99245	674	153.929
676	1.95475	725	1.99137	676	170.012
678	1.94503	727	1.99303	678	164.964
680	1.64626	729	1.99494	680	145.088
682	2.08502	731	1.99741	682	175.473
684	2.03569	733	1.9957	684	175.112
686	2.08184	735	1.99849	686	-168.209
688	2.00357	737	1.9968	688	159.856
690	2.14659	739	1.995	690	171.739
692	2.08134	741	1.99093	692	166.05
694	1.96706	743	1.98853	694	-165.103
696	2.10536	745	1.98907	696	156.818
698	1.94638	747	1.98287	698	163.125
700	1.96514	749	1.98341	700	165.543
702	2.04343	751	1.98491	702	-174.113
704	2.05105	753	1.98633	704	-179.415
706	1.94638	755	1.98227	706	-179.01
708	1.96772	757	1.98361	708	-178.885
710	1.87105	759	1.98286	710	166.755
712	1.9266	761	1.98486	712	173.244
714	1.98486	763	1.98646	714	165.992
716	2.08017	765	1.98466	716	178.445
718	1.98097	767	1.98246	718	-171.269
720	1.86621	769	1.98247	720	151.051
722	2.02395	771	1.98565	722	-177.88
724	2.01276	773	1.98593	724	168.07
726	1.99685	775	1.98633	726	179.824
728	2.11651	777	1.98464	728	156.864
730	1.90952	779	1.98329	730	-174.806
732	1.77125	781	1.98432	732	-175.871
734	1.90972	783	1.9859	734	178.976
736	2.08416	785	1.99009	736	-166.788
738	1.9827	787	1.98937	738	166.525
740	1.98375	789	1.99203	740	171.333
742	2.18695	791	1.99166	742	147.474
744	1.97161	793	1.9879	744	172.466
746	1.99476	795	1.98982	746	-176.527
748	1.97824	797	1.98683	748	171.163
750	1.94314	799	1.98635	750	-178.807
752	2.03607	801	1.98701	752	-161.548
754	1.88734	803	1.98421	754	-174.14
756	1.96169	805	1.98861	756	177.894
758	2.08482	807	1.99147	758	153.316
760	2.08409	809	1.9875	760	171.576
762	2.00736	811	1.98748	762	-178.978
764	1.94311	813	1.98843	764	172.827
766	2.03936	815	1.98605	766	113.891
768	1.92976	817	1.97327	768	173.014
770	2.07912	819	1.97449	770	172.387
772	2.08203	821	1.96952	772	179.999
774	1.8853	823	1.96884	774	172.994
776	2.03776	825	1.97249	776	162.139
778	2.04084	827	1.97578	778	-176.765
780	1.76944	829	1.9681	780	-171.191
782	1.99971	831	1.97276	782	169.724
784	2.17492	833	1.97262	784	170.412
786	1.99748	835	1.97035	786	178.626
788	1.91341	837	1.96628	788	-175.81
790	1.94323	839	1.9666	790	178.176
792	1.96124	841	1.96652	792	179.409
794	1.99425	843	1.96785	794	171.86
796	1.79528	845	1.96646	796	167.141
798	1.97323	847	1.96122	798	171.831
800	2.04049	849	1.95549	800	-174.249
802	2.11417	851	1.95499	802	171.2
804	1.84812	853	1.95265	804	-179.034
806	2.01326	855	1.95263	806	174.486
808	1.93052	857	1.94959	808	173.894
810	1.97069	859	1.95124	810	170.884
812	2.00701	861	1.95333	812	165.96
814	1.89448	863	1.952	814	-172.916
816	1.97049	865	1.95229	816	163.862
818	1.9815	867	1.95152	818	168.751
820	2.02529	869	1.95335	820	165.692
822	2.03759	871	1.95322	822	-175.799
824	2.03313	873	1.95426	824	164.009
826	1.91211	875	1.9527	826	175.045
828	2.04922	877	1.95444	828	161.93
830	1.96101	879	1.94779	830	171.32
832	1.85023	881	1.94642	832	168.885
834	2.11884	883	1.94844	834	-164.836
836	2.04853	885	1.9405	836	174.424
838	2.11553	887	1.93855	838	-174.458
840	1.9655	889	1.93785	840	173.201
842	1.99861	891	1.93963	842	167.429
844	2.06782	893	1.9392	844	167.564
846	1.84534	895	1.93758	846	165.381
848	1.95382	897	1.93725	848	171.066
850	1.97637	899	1.93815	850	165.493
852	1.89618	901	1.91691	852	-176.546
854	2.10747	903	1.91437	854	172.308
856	2.10438	905	1.88742	856	-179.904
858	1.8862	907	1.88456	858	177.52
860	2.08319	909	1.88875	860	176.982
862	2.05496	911	1.88778	862	174.843
864	1.82423	913	1.88644	864	169.691
866	1.40013	915	1.88453	866	-167.237
868	1.99103	917	1.89521	868	177.825
870	1.83022	919	1.89238	870	-179.113
872	2.04827	921	1.89607	872	-178.42
874	2.06794	923	1.89672	874	-154.237
876	2.2021	925	1.89582	876	175.426
878	1.65676	927	1.89118	878	-167.766
880	2.0025	929	1.89909	880	-178.735
882	1.99299	931	1.89988	882	167.349
884	2.06127	933	1.90138	884	170.017
886	1.7938	935	1.90103	886	161.457
888	1.92942	937	1.90635	888	175.789
890	1.9394	939	1.90828	890	157.266
892	2.02754	941	1.91198	892	173.488
894	1.92503	943	1.91149	894	-170.981
896	1.53296	945	1.91354	896	177.7
898	1.68665	947	1.92201	898	179.482
900	2.01559	949	1.92304	900	160.766
902	1.99739	951	1.92198	902	171.354
904	1.8469	953	1.92251	904	-172.069
906	1.86143	955	1.92532	906	-170.982
908	2.01304	957	1.92752	908	-171.557
910	2.07527	959	1.928	910	175.201
912	1.94019	961	1.92723	912	-168.435
914	1.90912	963	1.926	914	174.702
916	1.93212	965	1.93115	916	175.29
918	2.07308	967	1.89693	918	176.352
920	2.01839	969	1.87442	920	-165.423
922	2.08993	971	1.84844	922	-175.393
924	1.95501	973	1.8075	924	179.503
926	1.99917	975	1.78385	926	170.332
928	1.71663	977	1.75572	928	176.345
930	1.89254	979	1.74249	930	-178.757
932	1.95146	981	1.72809	932	177.232
934	1.72161	983	1.69695	934	162.275
936	1.95122	985	1.68742	936	-179.667
938	2.08026	987	1.66828	938	173.741
940	2.05438	989	1.6511	940	169.628
942	1.97713	991	1.62357	942	-177.912
944	1.98698	993	1.60159	944	-165.076
946	1.82903	995	1.58232	946	-175.529
948	1.99839	997	1.58528	948	176.84
950	0.914713	999	1.5873	950	176.957
952	1.76902	1001	1.61258	952	179.076
954	0.760177	1003	1.61478	954	177.679
956	1.9611	1005	1.6393	956	166.79
958	2.09579	1007	1.63729	958	179.274
960	2.03472	1009	1.63502	960	178.452
962	1.98795	1011	1.63349	962	-175.248
964	1.72852	1013	1.63418	964	167.519
966	1.93423	1015	1.64049	966	170.967
968	1.84973	1017	1.64191	968	166.799
970	2.01469	1019	1.64585	970	177.154
972	2.08054	1021	1.64591	972	-170.74
974	2.02313	1023	1.639	974	-179.398
976	1.97011	1025	1.63821	976	-177.803
978	2.05206	1027	1.6382	978	177.185
980	2.04225	1029	1.63629	980	167.68
982	2.06796	1031	1.63481	982	-177.421
984	2.04373	1033	1.62601	984	-163.066
986	2.06002	1035	1.62198	986	-175.905
988	2.02579	1037	1.62138	988	165.451
990	2.12411	1039	1.61481	990	174.948
992	2.00347	1041	1.61489	992	166.288
994	2.02729	1043	1.61663	994	167.883
996	1.95625	1045	1.61606	996	173.812
998	1.73828	1047	1.61481	998	165.097
1000	1.96264	1049	1.61871	1000	-176.021
1002	2.02409	1051	1.62036	1002	-179.768
1004	1.98703	1053	1.60165	1004	-171.983
1006	1.97149	1055	1.6003	1006	170.16
1008	2.03705	1057	1.60109	1008	176.32
1010	2.03691	1059	1.60011	1010	-157.715
1012	1.87857	1061	1.59831	1012	173.444
1014	2.16676	1063	1.6017	1014	176.02
1016	0.220846	1065	1.59832	1016	-175.64
1018	0.947996	1067	1.62389	1018	178.308
1020	0.719103	1069	1.64131	1020	175.987
1022	0.042961	1071	1.66772	1022	168.122
1024	0.772457	1073	1.70544	1024	-173.877
1026	0.592562	1075	1.7314	1026	-176.176
1028	1.05524	1077	1.75836	1028	171.976
1030	1.17242	1079	1.77688	1030	-177.447
1032	0.39463	1081	1.79382	1032	-176.908
1034	1.24511	1083	1.8252	1034	-179.095
1036	0.994423	1085	1.84051	1036	-178.509
1038	1.22117	1087	1.86017	1038	-176.736
1040	0.677771	1089	1.87248	1040	160.161
1042	0.877964	1091	1.8966	1042	174.739
1044	1.02369	1093	1.91898	1044	176.269
1046	1.97685	1095	1.93749	1046	-168.272
1048	2.09967	1097	1.92214	1048	-166.151
1050	2.17854	1099	1.91169	1050	168.081
1052	1.87921	1101	1.90196	1052	-167.531
1054	1.98615	1103	1.89815	1054	-172.601
1056	1.86049	1105	1.88379	1056	168.414
1058	1.98239	1107	1.86014	1058	170.18
1060	1.95795	1109	1.86052	1060	155.308
1062	2.02268	1111	1.8606	1062	-177.4
1064	2.0438	1113	1.86006	1064	170.288
1066	2.00567	1115	1.85627	1066	165.231
1068	2.04629	1117	1.86091	1068	173.318
1070	2.0177	1119	1.86298	1070	176.282
1072	1.73507	1121	1.86122	1072	176.927
1074	1.98393	1123	1.86976	1074	-172.909
1076	1.96958	1125	1.87336	1076	-176.126
1078	1.9566	1127	1.8752	1078	179.503
1080	1.9679	1129	1.87373	1080	175.497
1082	1.62825	1131	1.876	1082	156.814
1084	1.84214	1133	1.86073	1084	-178.513
1086	2.03006	1135	1.8473	1086	174.177
1088	1.69732	1137	1.82866	1088	172.676
1090	2.12803	1139	1.79604	1090	-169.107
1092	2.09072	1141	1.77047	1092	-168.803
1094	1.99833	1143	1.759	1094	-176.529
1096	1.8941	1145	1.73463	1096	-176.431
1098	1.93342	1147	1.71085	1098	-170.493
1100	2.04469	1149	1.7072	1100	-170.405
1102	1.08902	1151	1.67157	1102	-176.501
1104	1.91914	1153	1.68826	1104	-169.679
1106	2.01096	1155	1.6909	1106	-175.106
1108	1.9884	1157	1.69232	1108	164.489
1110	1.94661	1159	1.69477	1110	172.691
1112	2.0484	1161	1.69666	1112	178.51
1114	1.99754	1163	1.69614	1114	169.409
1116	1.49954	1165	1.69836	1116	-169.615
1118	1.81891	1167	1.70697	1118	175.973
1120	2.03956	1169	1.71158	1120	177.99
1122	1.92871	1171	1.71426	1122	-169.809
1124	2.07056	1173	1.71854	1124	177.552
1126	1.94047	1175	1.71616	1126	-164.03
1128	1.98157	1177	1.71756	1128	176.267
1130	2.01934	1179	1.72069	1130	-178.213
1132	1.96344	1181	1.72115	1132	172.544
1134	2.01093	1183	1.7228	1134	177.581
1136	1.97711	1185	1.72309	1136	-178.533
1138	1.83686	1187	1.72644	1138	171.997
1140	1.88389	1189	1.73023	1140	-177.29
1142	1.99698	1191	1.73246	1142	174.912
1144	1.94895	1193	1.73374	1144	-169.478
1146	1.20958	1195	1.71501	1146	179.693
1148	1.57701	1197	1.70153	1148	168.742
1150	1.69198	1199	1.68797	1150	165.609
1152	1.68903	1201	1.67374	1152	172.092
1154	1.26813	1203	1.67781	1154	173.683
1156	0.677763	1205	1.6942	1156	-178.873
1158	2.0013	1207	1.72332	1158	-160.389
1160	1.96185	1209	1.72383	1160	145.944
1162	1.99593	1211	1.72695	1162	172.888
1164	1.85442	1213	1.69895	1164	168.213
1166	2.2377	1215	1.68219	1166	-171.812
1168	2.14953	1217	1.67441	1168	162.956
1170	1.92989	1219	1.67273	1170	157.729
1172	2.16172	1221	1.66808	1172	134.474
1174	2.16391	1223	1.66042	1174	174.442
1176	2.06206	1225	1.65941	1176	169.591
1178	1.88269	1227	1.65856	1178	153.098
1180	2.08164	1229	1.66318	1180	177.642
1182	0.864799	1231	1.665	1182	168.679
1184	1.17055	1233	1.68819	1184	-179.9
1186	1.09782	1235	1.705	1186	161.093
1188	0.066673	1237	1.7246	1188	171.506
1190	0.849491	1239	1.7583	1190	178.468
1192	1.5173	1241	1.78422	1192	170.986
1194	0.779896	1243	1.79421	1194	174.935
1196	0.704938	1245	1.81921	1196	-175.593
1198	1.75088	1247	1.84335	1198	169.388
1200	0.26318	1249	1.84994	1200	170.027
1202	1.92357	1251	1.88803	1202	161.068
1204	2.05107	1253	1.88752	1204	158.996
1206	2.08171	1255	1.88593	1206	169.635
1208	2.11127	1257	1.88436	1208	174.797
1210	2.041	1259	1.88372	1210	-175.116
1212	2.02221	1261	1.88094	1212	-171.449
1214	2.10876	1263	1.87963	1214	-172.675
1216	1.93004	1265	1.87691	1216	-161.925
1218	2.04944	1267	1.8784	1218	-165.937
1220	2.17333	1269	1.87624	1220	-174.99
1222	2.14299	1271	1.874	1222	174.586
1224	1.95161	1273	1.87283	1224	-177.165
1226	2.01011	1275	1.87666	1226	162.049
1228	2.13799	1277	1.87816	1228	-166.505
1230	2.04236	1279	1.87569	1230	164.934
1232	2.04595	1281	1.87589	1232	-168.358
1234	2.02557	1283	1.87628	1234	165.82
1236	2.14479	1285	1.87808	1236	-167.887
1238	2.02605	1287	1.87083	1238	-169.041
1240	1.99535	1289	1.87161	1240	179.233
1242	2.06117	1291	1.87454	1242	162.995
1244	1.01237	1293	1.87648	1244	-168.774
1246	0.535765	1295	1.89724	1246	-173.047
1248	0.89909	1297	1.92772	1248	176.753
1250	0.980183	1299	1.95293	1250	175.753
1252	1.89281	1301	1.97748	1252	171.25
1254	2.08771	1303	1.9722	1254	177.305
1256	2.13346	1305	1.96958	1256	-171.66
1258	2.02684	1307	1.96716	1258	-171.963
1260	2.11785	1309	1.9685	1260	166.444
1262	0.595925	1311	1.96706	1262	163.302
1264	1.01663	1313	1.9954	1264	177.264
1266	1.84866	1315	2.0136	1266	159.527
1268	2.06557	1317	2.01626	1268	-172.084
1270	1.69746	1319	2.0146	1270	168.023
1272	1.77841	1321	2.01979	1272	-158.977
1274	2.11369	1323	2.02622	1274	165.612
1276	2.01919	1325	2.02389	1276	164.738
1278	2.11379	1327	2.02547	1278	-177.996
1280	2.17252	1329	2.02368	1280	169.522
1282	2.02451	1331	2.02106	1282	170.353
1284	2.01118	1333	2.0225	1284	174.335
1286	2.07765	1335	2.01838	1286	179.636
1288	1.7519	1337	2.02015	1288	160.308
1290	2.14504	1339	2.02447	1290	166.873
1292	2.01715	1341	2.02193	1292	-175.396
1294	2.02958	1343	2.02267	1294	-174.189
1296	1.91198	1345	2.02165	1296	-165.048
1298	2.08056	1347	2.02393	1298	-169.118
1300	2.16776	1349	2.02451	1300	-166.098
1302	1.89773	1351	2.02091	1302	-178.2
1304	1.97177	1353	2.02325	1304	172.027
1306	2.00323	1355	2.02293	1306	162.799
1308	2.07937	1357	2.02422	1308	157.517
1310	1.902	1359	2.02391	1310	168.855
1312	1.95639	1361	2.02343	1312	-161.762
1314	1.97284	1363	2.02662	1314	174.096
1316	2.00469	1365	2.02873	1316	-167.209
1318	1.94154	1367	2.02471	1318	176.853
1320	2.06146	1369	2.02888	1320	168.422
1322	2.08415	1371	2.02285	1322	178.923
1324	2.14309	1373	2.02486	1324	160.299
1326	2.08546	1375	2.02276	1326	171.148
1328	2.0145	1377	2.02106	1328	169.129
1330	2.05239	1379	2.02268	1330	166.163
1332	2.06521	1381	2.02472	1332	171.892
1334	2.11574	1383	2.02384	1334	160.123
1336	1.78221	1385	2.01888	1336	176.615
1338	2.06482	1387	2.02658	1338	-174.786
1340	2.14214	1389	2.01917	1340	173.283
1342	2.15788	1391	2.01973	1342	168.757
1344	2.0503	1393	2.01679	1344	-177.393
1346	2.05993	1395	2.01564	1346	166.114
1348	2.15955	1397	2.01462	1348	164.749
1350	2.2079	1399	2.01206	1350	172.928
1352	1.62882	1401	2.00652	1352	-177.151
1354	1.95642	1403	2.01247	1354	164.206
1356	2.0125	1405	2.01358	1356	169.221
1358	2.09371	1407	2.01371	1358	-174.591
1360	2.04603	1409	2.01273	1360	174.311
1362	2.01298	1411	2.00922	1362	171.717
1364	1.92653	1413	2.01044	1364	173.24
1366	1.98202	1415	2.01417	1366	134.333
1368	1.98254	1417	2.01306	1368	-177.517
1370	1.95652	1419	2.01065	1370	-176.592
1372	2.10019	1421	2.01615	1372	157.266
1374	1.99705	1423	2.01546	1374	-176.773
1376	2.09828	1425	2.01531	1376	-177.208
1378	2.02429	1427	2.01652	1378	-174.766
1380	2.04167	1429	2.01661	1380	-179.489
1382	2.09627	1431	2.01773	1382	-179.479
1384	1.80538	1433	2.01791	1384	-159.199
1386	2.16623	1435	2.0253	1386	-179.262
1388	1.96788	1437	2.02526	1388	178.147
1390	2.01776	1439	2.02424	1390	158.607
1392	2.05407	1441	2.01048	1392	169.034
1394	1.97897	1443	2.00877	1394	-177.26
1396	2.02601	1445	2.00548	1396	174.707
1398	2.10931	1447	2.00535	1398	179.61
1400	1.98763	1449	2.00342	1400	-178.383
1402	2.01467	1451	2.0013	1402	155.392
1404	1.95606	1453	1.97563	1404	-176.718
1406	2.06768	1455	1.96266	1406	176.282
1408	2.06387	1457	1.9398	1408	164.242
1410	1.87819	1459	1.90828	1410	171.858
1412	2.11554	1461	1.8957	1412	179.811
1414	2.0787	1463	1.86521	1414	175.37
1416	1.80354	1465	1.86169	1416	173.513
1418	2.1502	1467	1.86636	1418	153.264
1420	1.75962	1469	1.86193	1420	-154.77
1422	2.18488	1471	1.86783	1422	177.132
1424	2.03774	1473	1.86495	1424	176.143
1426	2.00085	1475	1.86503	1426	-175.157
1428	2.09553	1477	1.86563	1428	178.283
1430	2.15434	1479	1.86645	1430	-178.43
1432	2.02094	1481	1.864	1432	153.73
1434	1.86763	1483	1.86513	1434	-167.495
1436	2.16744	1485	1.86837	1436	-171.13
1438	1.69432	1487	1.86475	1438	177.03
1440	2.16999	1489	1.87044	1440	165.094
1442	2.01123	1491	1.86623	1442	169.928
1444	1.9924	1493	1.86701	1444	-179.39
1446	2.00931	1495	1.86704	1446	-175.402
1448	2.03122	1497	1.86899	1448	-178.935
1450	1.9308	1499	1.86943	1450	159.843
1452	1.92649	1501	1.87302	1452	-172.134
1454	2.0119	1503	1.87509	1454	166.979
1456	2.01917	1505	1.87474	1456	177.936
1458	2.04444	1507	1.87599	1458	169.003
1460	1.87067	1509	1.87231	1460	177.249
1462	2.07414	1511	1.87603	1462	175.423
1464	2.11314	1513	1.87524	1464	-178.603
1466	1.92631	1515	1.87466	1466	161.275
1468	1.86203	1517	1.87803	1468	176.973
1470	2.23163	1519	1.88186	1470	170.344
1472	2.06563	1521	1.87807	1472	-159.683
1474	1.98953	1523	1.87743	1474	166.348
1476	2.15882	1525	1.87802	1476	171.981
1478	2.02881	1527	1.87668	1478	173.518
1480	2.09776	1529	1.87417	1480	163.245
1482	2.10527	1531	1.87152	1482	168.008
1484	2.1747	1533	1.86945	1484	-172.161
1486	2.16437	1535	1.86432	1486	177.453
1488	1.91697	1537	1.86068	1488	177.365
1490	1.32935	1539	1.8667	1490	-179.881
1492	1.96891	1541	1.88123	1492	-178.085
1494	1.81407	1543	1.88213	1494	-136.133
1496	2.01977	1545	1.86322	1496	178.654
1498	2.01297	1547	1.84621	1498	171.934
1500	1.88169	1549	1.83412	1500	-174.774
1502	0.731027	1551	1.80918	1502	-163.827
1504	1.30751	1553	1.80357	1504	-165.717
1506	0.92482	1555	1.80818	1506	-176.472
1508	0.487576	1557	1.81599	1508	-175.692
1510	1.24917	1559	1.82934	1510	-169.749
1512	0.591368	1561	1.83532	1512	172.571
1514	1.90239	1563	1.85382	1514	169.41
1516	2.03712	1565	1.85631	1516	164.529
1518	1.92898	1567	1.85817	1518	171.754
1520	2.05421	1569	1.86124	1520	-170.829
1522	2.04104	1571	1.85995	1522	177.513
1524	2.04153	1573	1.8603	1524	173.873
1526	2.03095	1575	1.8574	1526	-171.386
1528	2.13653	1577	1.85488	1528	175.276
1530	2.03195	1579	1.84749	1530	-177.805
1532	2.07769	1581	1.84691	1532	169.986
1534	2.02964	1583	1.84356	1534	167.02
1536	1.98602	1585	1.83876	1536	177.674
1538	1.97898	1587	1.83989	1538	168.395
1540	1.95945	1589	1.8382	1540	169.9
1542	2.05024	1591	1.83829	1542	176.952
1544	1.99397	1593	1.83655	1544	175.254
1546	2.10691	1595	1.84026	1546	169.522
1548	2.05332	1597	1.83764	1548	165.404
1550	2.11001	1599	1.83532	1550	179.519
1552	2.03017	1601	1.8331	1552	-176.129
1554	1.99409	1603	1.83271	1554	160.91
1556	2.08194	1605	1.82653	1556	-172.351
1558	1.86042	1607	1.82505	1558	-179.584
1560	2.05638	1609	1.82353	1560	-173.139
1562	2.03499	1611	1.82359	1562	166.513
1564	2.08405	1613	1.82475	1564	155.623
1566	2.09459	1615	1.82564	1566	172.274
1568	2.05394	1617	1.82007	1568	-175.428
1570	2.04176	1619	1.81791	1570	-175.515
1572	2.03363	1621	1.81567	1572	-173.776
1574	2.01943	1623	1.81579	1574	142.981
1576	2.0914	1625	1.81695	1576	173.627
1578	1.90344	1627	1.81169	1578	179.041
1580	1.96544	1629	1.80606	1580	165.704
1582	2.00173	1631	1.80441	1582	175.721
1584	1.91815	1633	1.80411	1584	-173.533
1586	1.98229	1635	1.80326	1586	-177.206
1588	2.2182	1637	1.80034	1588	177.604
1590	2.05546	1639	1.79377	1590	166.406
1592	2.01423	1641	1.79678	1592	167.263
1594	0.868389	1643	1.79623	1594	170.298
1596	1.16917	1645	1.81896	1596	179.517
1598	1.40851	1647	1.83605	1598	-175.144
1600	0.634775	1649	1.85125	1600	-173.132
1602	0.450626	1651	1.87749	1602	178.447
1604	1.53791	1653	1.90952	1604	179.057
1606	1.31556	1655	1.91673	1606	-179.372
1608	1.15475	1657	1.93344	1608	-167.284
1610	1.54846	1659	1.95222	1610	-177.209
1612	1.51635	1661	1.96362	1612	179.844
1614	2.02683	1663	1.97431	1614	-170.593
1616	2.12984	1665	1.97577	1616	171.663
1618	2.08287	1667	1.97225	1618	178.315
1620	1.98927	1669	1.97139	1620	179.501
1622	2.05854	1671	1.97341	1622	167.198
1624	1.89684	1673	1.97331	1624	168.233
1626	1.90503	1675	1.97163	1626	174.306
1628	1.76693	1677	1.96979	1628	-177.36
1630	2.00311	1679	1.97067	1630	161.072
1632	1.91007	1681	1.97501	1632	176.023
1634	1.78947	1683	1.97786	1634	-176.514
1636	2.04274	1685	1.9832	1636	-178.732
1638	1.89446	1687	1.98194	1638	-179.223
1640	1.9636	1689	1.98897	1640	-168.086
1642	1.96353	1691	1.99385	1642	-177.858
1644	2.17955	1693	1.99122	1644	170.426
1646	1.97568	1695	1.98484	1646	-162.257
1648	1.93718	1697	1.98302	1648	177.026
1650	1.99901	1699	1.98456	1650	-171.625
1652	2.01083	1701	1.98759	1652	170.343
1654	1.68492	1703	1.98619	1654	-170.462
1656	2.00823	1705	1.99493	1656	-164.96
1658	1.78454	1707	1.99231	1658	-179.965
1660	2.05907	1709	1.9987	1660	170.026
1662	2.09295	1711	1.98952	1662	-178.001
1664	2.12892	1713	1.98767	1664	173.562
1666	1.81582	1715	1.98568	1666	167.557
1668	1.94599	1717	1.99103	1668	169.409
1670	1.92965	1719	1.99678	1670	175.707
1672	2.0398	1721	1.99659	1672	175.994
1674	2.07765	1723	1.99693	1674	172.123
1676	1.82813	1725	1.99156	1676	-179.825
1678	1.62183	1727	1.9935	1678	168.367
1680	1.88295	1729	2.0032	1680	178.47
1682	1.98704	1731	2.00124	1682	170.174
1684	1.87531	1733	2.00689	1684	-178.687
1686	1.8366	1735	2.01008	1686	162.873
1688	1.88956	1737	2.01397	1688	166.683
1690	2.20586	1739	2.01586	1690	175.356
1692	1.98673	1741	2.00654	1692	160.908
1694	2.00491	1743	2.00364	1694	172.168
1696	2.02372	1745	2.00245	1696	-176.88
1698	2.16846	1747	2.00232	1698	164.411
1700	1.94707	1749	1.99743	1700	169.048
1702	2.05176	1751	1.99758	1702	162.224
1704	1.89841	1753	1.99816	1704	170.592
1706	2.1514	1755	2.00208	1706	-177.517
1708	2.09372	1757	2.00154	1708	178.229
1710	2.11806	1759	2.00132	1710	168.24
1712	2.05111	1761	1.99456	1712	175.769
1714	2.09966	1763	1.99551	1714	-177.986
1716	1.95408	1765	1.9958	1716	-173.77
1718	2.03994	1767	1.99287	1718	164.973
1720	2.09018	1769	1.99036	1720	170.245
1722	2.05323	1771	1.99335	1722	174.331
1724	1.8129	1773	1.99477	1724	171.795
1726	1.81308	1775	1.99733	1726	174.602
1728	1.81116	1777	2.00201	1728	-176.81
1730	2.22022	1779	2.00324	1730	-176.265
1732	2.05242	1781	2.00116	1732	171.348
1734	2.05615	1783	2.00182	1734	179.21
1736	1.98013	1785	2.00325	1736	178.062
1738	2.24558	1787	1.99898	1738	-175.76
1740	2.20765	1789	1.99226	1740	173.919
1742	1.83235	1791	1.98672	1742	-166.874
1744	1.8603	1793	1.99347	1744	178.25
1746	1.88494	1795	1.99879	1746	-178.538
1748	2.01414	1797	1.99972	1748	176.683
1750	2.15038	1799	1.99714	1750	155.313
1752	1.9407	1801	1.99384	1752	173.034
1754	2.122	1803	1.99774	1754	164.735
1756	1.8774	1805	1.99272	1756	165.002
1758	2.10383	1807	1.99522	1758	-177.537
1760	1.60034	1809	1.99461	1760	-179.995
1762	2.00018	1811	2.00335	1762	170.648
1764	2.02953	1813	2.00793	1764	174.086
1766	2.0832	1815	2.00528	1766	177.375
1768	2.2337	1817	2.00512	1768	177.53
1770	1.91999	1819	1.9972	1770	167.012
1772	2.05705	1821	2.00327	1772	162.683
1774	1.80911	1823	2.00521	1774	172.326
1776	1.92505	1825	2.00963	1776	-166.672
1778	2.1065	1827	2.01216	1778	-177.678
1780	1.78521	1829	2.00761	1780	174.373
1782	2.26944	1831	2.01129	1782	-176.95
1784	2.03473	1833	2.00594	1784	160.587
1786	2.03135	1835	2.00335	1786	171.37
1788	1.98402	1837	2.00017	1788	-172.578
1790	1.73981	1839	2.0008	1790	-164.981
1792	1.84197	1841	1.99051	1792	171.415
1794	1.94535	1843	1.99218	1794	-174.539
1796	2.0169	1845	1.9961	1796	172.337
1798	1.92394	1847	2.00001	1798	-177.46
1800	1.95496	1849	2.00543	1800	174.157
1802	2.08061	1851	2.00481	1802	174.552
1804	2.09423	1853	2.00714	1804	162.887
1806	2.12432	1855	2.00845	1806	171.676
1808	2.08269	1857	2.00372	1808	-173.411
1810	1.78006	1859	2.00137	1810	-171.938
1812	2.09876	1861	1.99806	1812	168.179
1814	2.11445	1863	1.99735	1814	169.504
1816	1.80748	1865	1.99845	1816	-177.644
1818	1.91431	1867	2.0041	1818	178.463
1820	2.23991	1869	2.00662	1820	-172.695
1822	2.12429	1871	1.99976	1822	174.57
1824	1.94064	1873	1.99804	1824	162.487
1826	2.04732	1875	1.99689	1826	174.817
1828	1.87221	1877	1.99456	1828	-171.468
1830	2.11666	1879	1.99575	1830	154.2
1832	2.08544	1881	1.9886	1832	-178.385
1834	2.12744	1883	1.98531	1834	173.879
1836	1.76656	1885	1.98392	1836	-178.821
1838	1.90955	1887	1.98664	1838	167.314
1840	1.93095	1889	1.98667	1840	-152.069
1842	2.16968	1891	1.97646	1842	-171.755
1844	2.12614	1893	1.96914	1844	169.801
1846	1.93134	1895	1.97024	1846	173.958
1848	1.88558	1897	1.96966	1848	170.748
1850	1.98527	1899	1.97285	1850	177.305
1852	2.13557	1901	1.97575	1852	165.616
1854	1.87099	1903	1.97576	1854	178.197
1856	2.00265	1905	1.97639	1856	176.795
1858	2.07295	1907	1.97313	1858	-179.6
1860	2.03759	1909	1.9746	1860	177.664
1862	2.22925	1911	1.97603	1862	173.507
1864	1.89685	1913	1.97405	1864	-179.336
1866	2.07539	1915	1.97698	1866	175.507
1868	1.83727	1917	1.97892	1868	165.006
1870	2.22364	1919	1.98309	1870	-178.007
1872	2.15416	1921	1.98257	1872	178.058
1874	2.03018	1923	1.98135	1874	175.113
1876	2.05125	1925	1.9849	1876	162.672
1878	1.87933	1927	1.98426	1878	167.493
1880	1.96914	1929	1.98814	1880	179.353
1882	2.00212	1931	1.99242	1882	174.154
1884	1.90477	1933	1.99412	1884	172.921
1886	1.87263	1935	1.99991	1886	-164.272
1888	2.01566	1937	1.99634	1888	159.797
1890	1.22514	1939	1.99719	1890	171.052
1892	1.92527	1941	2.01565	1892	168.966
1894	2.14172	1943	2.01836	1894	-172.46
1896	2.21221	1945	2.01938	1896	174.869
1898	2.19492	1947	2.01709	1898	-179.947
1900	1.9239	1949	2.01409	1900	-168.361
1902	2.19707			1902	156.674
1904	2.15962			1904	168.296
1906	1.88816			1906	-179.234
1908	1.96521			1908	177.554
1910	1.61462			1910	-168.75
1912	2.0629			1912	176.612
1914	2.16961			1914	166.689
1916	2.08988			1916	169.815
1918	2.04059			1918	-179.415
1920	1.89676			1920	168.835
1922	2.03823			1922	162.378
1924	1.88308			1924	168.15
1926	1.93082			1926	170.874
1928	1.93197			1928	171.244
1930	1.75888			1930	166.818
1932	1.92112			1932	179.123
1934	2.05768			1934	173.808
1936	1.90257			1936	174.7
1938	1.91117			1938	174.173
1940	1.42042			1940	-176.23
1942	1.80402			1942	166.682
1944	2.18096			1944	172.627
1946	1.90221			1946	174.855
1948	2.04533			1948	-178.526
1950	2.13024			1950	165.89
1952	2.13585			1952	169.887
1954	1.90277			1954	-175.611
1956	1.83939			1956	167.344
1958	2.14634			1958	173.927
1960	2.10921			1960	-178.959
1962	2.13047			1962	171.769
1964	2.04303			1964	179.142
1966	2.1726			1966	164.442
1968	2.0457			1968	-165.727
1970	2.19746			1970	-178.368
1972	2.09343			1972	167.41
1974	2.20772			1974	174.704
1976	2.01931			1976	-161.922
1978	2.07323			1978	178.729
1980	2.18298			1980	-172.928
1982	2.08713			1982	179.408
1984	2.19421			1984	-171.372
1986	1.69415			1986	176.71
1988	2.05816			1988	-173.137
1990	2.14799			1990	-172.216
1992	2.06111			1992	-165.472
1994	2.19282			1994	-172.264
1996	2.09764			1996	178.897
1998	2.0449			1998	166.754

## Sheet: i-1
Raw data		Running average
Simulation time [ns]	d1-d2 distance [A]	Simulation time [ns]	d1-d2 distance [A]	Simulation time [ns]	F360 dihedral angle [°]
0	1.94973	49	1.74538	0	-172.91
2	1.65276	51	1.74618	2	-164.18
4	2.10311	53	1.75584	4	-179.91
6	1.70483	55	1.75193	6	-166.979
8	1.77938	57	1.75274	8	175.628
10	1.08784	59	1.75758	10	155.376
12	1.4049	61	1.77018	12	168.683
14	1.82005	63	1.77401	14	168.801
16	1.97474	65	1.77505	16	-175.545
18	1.54218	67	1.76788	18	-158.472
20	2.00252	69	1.77568	20	-164.697
22	1.90147	71	1.77043	22	-172.418
24	1.67287	73	1.76789	24	-175.118
26	1.63902	75	1.77107	26	-176.429
28	1.84858	77	1.76132	28	-161.546
30	1.91434	79	1.76118	30	-169.704
32	1.87084	81	1.75964	32	-169.481
34	1.79109	83	1.75553	34	178.857
36	1.57298	85	1.75674	36	-163.433
38	2.06259	87	1.75558	38	-170.833
40	2.04794	89	1.74789	40	-172.346
42	1.82978	91	1.74467	42	-160.682
44	1.98811	93	1.74724	44	-170.215
46	1.50101	95	1.74462	46	-163.765
48	1.67359	97	1.74488	48	-174.155
50	1.43807	99	1.74706	50	164.074
52	1.70142	101	1.76151	52	-173.308
54	1.65678	103	1.76286	54	170.031
56	1.84329	105	1.76941	56	177.118
58	1.87038	107	1.76845	58	175.71
60	1.34714	109	1.77476	60	161.467
62	1.82597	111	1.75474	62	174.078
64	1.01113	113	1.7243	64	-175.53
66	1.42072	115	1.70587	66	-168.503
68	1.83737	117	1.68439	68	-170.039
70	1.6849	119	1.66018	70	-175.235
72	1.91952	121	1.63288	72	-168.368
74	1.40399	123	1.59786	74	-170.008
76	1.80452	125	1.57572	76	-174.176
78	1.79441	127	1.54839	78	-177.878
80	1.51083	129	1.51492	80	-176.323
82	1.92518	131	1.48844	82	-171.318
84	1.72602	133	1.4584	84	179.185
86	1.90519	135	1.43238	86	-174.27
88	1.80915	137	1.39852	88	162.831
90	1.96216	139	1.36424	90	-168.676
92	2.09785	141	1.32564	92	178.406
94	1.72952	143	1.29126	94	-169.271
96	1.87518	145	1.2603	96	165.922
98	1.8321	147	1.23045	98	-168.31
100	1.98981	149	1.19756	100	-175.748
102	2.13556	151	1.16857	102	177.521
104	1.90786	153	1.13642	104	170.457
106	1.74532	155	1.10054	106	-175.417
108	2.02119	157	1.06815	108	-173.034
110	1.71796	159	1.04053	110	-159.641
112	1.59631	161	1.00898	112	171.355
114	1.87189	163	0.982935	114	-171.015
116	1.6166	165	0.947333	116	-169.441
118	1.93184	167	0.916434	118	-173.683
120	1.7399	169	0.883997	120	-162.623
122	1.77466	171	0.852935	122	178.06
124	1.83209	173	0.821598	124	-175.023
126	1.15146	175	0.786308	126	-174.391
128	1.84156	177	0.768598	128	-179.929
130	1.83739	179	0.739044	130	173.024
132	1.66539	181	0.705537	132	176.546
134	1.85126	183	0.68069	134	-172.716
136	1.51522	185	0.647958	136	-160.44
138	1.6781	187	0.618347	138	-167.113
140	1.88673	189	0.588807	140	174.642
142	1.95819	191	0.553999	142	-168.227
144	1.85717	193	0.52221	144	-178.793
146	1.51412	195	0.48752	146	173.379
148	1.78236	197	0.458467	148	-163.78
150	2.16083	199	0.424424	150	-171.913
152	1.76876	201	0.383618	152	-176.41
154	1.98463	203	0.353084	154	167.957
156	1.79509	205	0.319328	156	-177.814
158	2.18564	207	0.290394	158	-173.762
160	0.346196	209	0.289848	160	-178.577
162	0.304235	211	0.315437	162	-175.134
164	0.089792	213	0.321109	164	-167.753
166	0.346456	215	0.345606	166	179.569
168	0.627075	217	0.354857	168	-174.231
170	0.319478	219	0.363198	170	-174.306
172	0.168752	221	0.395641	172	174.772
174	0.297037	223	0.435721	174	-161.171
176	0.438115	225	0.471244	176	174.902
178	0.120782	227	0.471352	178	-179.412
180	0.186756	229	0.478418	180	-173.543
182	0.423301	231	0.487833	182	-170.169
184	0.42481	233	0.488091	184	-169.993
186	0.212589	235	0.493947	186	-173.76
188	0.095161	237	0.493187	188	-156.873
190	0.031776	239	0.497531	190	-174.814
192	0.379241	241	0.498348	192	-158.719
194	0.181335	243	0.495784	194	-172.871
196	0.382642	245	0.502204	196	177.966
198	0.1876	247	0.504658	198	-161.747
200	0.540208	249	0.504654	200	-164.646
202	0.528126	251	0.502294	202	-177.183
204	0.114045	253	0.493397	204	-178.438
206	0.125669	255	0.535172	206	-167.832
208	0.640058	257	0.574754	208	-173.762
210	0.140511	259	0.603251	210	146.179
212	0.29412	261	0.643791	212	-164.247
214	0.091783	263	0.680479	214	179.596
216	0.071651	265	0.719178	216	-166.236
218	0.309977	267	0.754807	218	-168.727
220	0.186834	269	0.786065	220	-171.551
222	0.207792	271	0.82279	222	-172.465
224	0.067575	273	0.860513	224	-165.924
226	0.265989	275	0.894293	226	177.822
228	0.363867	277	0.92857	228	-163.149
230	0.162002	279	0.959207	230	-168.174
232	0.423086	281	0.985861	232	-174.64
234	0.214661	283	1.01526	234	-166.658
236	0.034674	285	1.04928	236	-169.107
238	0.201101	287	1.08803	238	174.663
240	0.146323	289	1.12385	240	174.849
242	0.368724	291	1.16026	242	-177.133
244	0.122659	293	1.19633	244	168.679
246	0.061491	295	1.23465	246	171.372
248	0.080202	297	1.27435	248	-177.888
250	0.120517	299	1.31185	250	177.484
252	0.242071	301	1.35249	252	-175.151
254	0.296829	303	1.38825	254	-167.978
256	0.348362	305	1.41933	256	174.188
258	2.15839	307	1.45544	258	-64.2044
260	1.6256	309	1.45166	260	-171.829
262	0.587852	311	1.4639	262	173.423
264	1.31464	313	1.49324	264	-178.633
266	0.809034	315	1.5027	266	-167.402
268	1.04413	317	1.52497	268	166.525
270	1.94159	319	1.54347	270	-177.101
272	2.17276	321	1.53897	272	178.26
274	2.07318	323	1.53643	274	171.377
276	0.443553	325	1.53926	276	-176.509
278	0.474076	327	1.57396	278	178.295
280	0.657505	329	1.59885	280	-169.598
282	0.436187	331	1.62591	282	177.166
284	0.717635	333	1.65111	284	-169.722
286	0.174578	335	1.67832	286	-177.329
288	0.312357	337	1.71098	288	-174.18
290	0.072635	339	1.74435	290	-178.984
292	0.251021	341	1.78366	292	-171.243
294	0.502341	343	1.81292	294	-176.277
296	0.505321	345	1.84276	296	-179.683
298	0.187431	347	1.87046	298	172.351
300	0.422171	349	1.90506	300	-157.645
302	0.083316	351	1.93554	302	173.404
304	2.20277	353	1.9768	304	-167.816
306	2.10478	355	1.9754	306	-169.821
308	2.06491	357	1.97335	308	173.269
310	2.16752	359	1.97225	310	-175.21
312	2.12852	361	1.97048	312	-168.347
314	2.02672	363	1.96675	314	-172.66
316	1.85312	365	1.96511	316	-165.932
318	1.87288	367	1.97156	318	173.393
320	2.02305	369	1.97317	320	174.911
322	2.09394	371	1.97362	322	-179.849
324	1.75659	373	1.97452	324	-171.377
326	1.97984	375	1.98051	326	-166.303
328	1.8957	377	1.98094	328	-175.13
330	1.49472	379	1.98588	330	179.795
332	1.89291	381	1.99574	332	178.314
334	1.91565	383	1.99489	334	-171.61
336	1.97238	385	2.00042	336	-173.662
338	1.9922	387	2.00263	338	-174.529
340	1.96658	389	1.9997	340	178.408
342	2.17215	391	2.00481	342	-175.081
344	2.03861	393	2.00566	344	-174.373
346	2.04675	395	1.9996	346	-166.05
348	1.95516	397	2.0029	348	-176.493
350	2.15256	399	2.00111	350	-177.656
352	2.03005	401	1.99718	352	-169.463
354	1.85072	403	1.99909	354	177.127
356	2.15398	405	2.00121	356	179.672
358	1.96914	407	2.00055	358	-163.958
360	2.23778	409	1.99964	360	-175.752
362	2.05476	411	1.99661	362	-175.666
364	1.78761	413	1.99705	364	-170.03
366	1.92274	415	2.00392	366	-172.685
368	1.96898	417	2.00602	368	-166.17
370	1.71668	419	2.00602	370	-174.923
372	2.04576	421	2.01288	372	179.298
374	2.21466	423	2.01492	374	-171.524
376	2.17866	425	2.01056	376	-178.765
378	1.71844	427	2.0077	378	-174.858
380	2.01073	429	2.01409	380	-179.413
382	1.69579	431	2.01309	382	174.975
384	2.07823	433	2.01563	384	-171.987
386	1.80746	435	2.0071	386	174.083
388	1.98116	437	2.01424	388	-178.471
390	2.038	439	2.01372	390	-166.122
392	1.71399	441	2.00708	392	-166.078
394	1.99454	443	2.0128	394	-169.847
396	1.89016	445	2.01343	396	177.89
398	1.91741	447	2.01761	398	179.077
400	1.94622	449	2.01636	400	176.46
402	2.14652	451	2.01426	402	179.12
404	2.13278	453	2.0132	404	175.345
406	2.00227	455	2.00399	406	-160.718
408	2.00961	457	1.9977	408	-173.245
410	2.07931	459	1.9955	410	-174.731
412	1.94211	461	1.99819	412	-179.989
414	1.94434	463	1.99717	414	-172.915
416	2.17562	465	1.99081	416	-166.475
418	1.95342	467	1.98376	418	-163.08
420	2.04586	469	1.98426	420	-176.637
422	2.13871	471	1.98157	422	-172.202
424	2.05634	473	1.97151	424	-168.845
426	2.00111	475	1.96644	426	-175.071
428	2.14248	477	1.96881	428	-171.356
430	1.98794	479	1.96133	430	-167.929
432	1.85031	481	1.95554	432	-170.32
434	2.1922	483	1.95849	434	-167.354
436	2.08303	485	1.95641	436	178.188
438	1.84552	487	1.95681	438	-176.298
440	2.22205	489	1.95865	440	172.03
442	2.2149	491	1.95039	442	-166.044
444	1.73546	493	1.94637	444	-173.353
446	2.21172	495	1.95436	446	-170.402
448	1.86591	497	1.95089	448	-170.327
450	1.95582	499	1.95773	450	175.895
452	2.12539	501	1.9629	452	177.755
454	1.95708	503	1.96166	454	-175.178
456	2.12063	505	1.96524	456	-177.761
458	1.92382	507	1.96602	458	-174.363
460	2.08605	509	1.97331	460	-158.954
462	2.07699	511	1.97459	462	179.819
464	2.13087	513	1.97623	464	177.116
466	2.0282	515	1.97541	466	-167.491
468	1.9688	517	1.97498	468	-178.928
470	2.05975	519	1.97911	470	178.582
472	2.1476	521	1.97427	472	178.951
474	1.9968	523	1.96869	474	170.46
476	2.0354	525	1.97183	476	-164.783
478	2.03835	527	1.97215	478	-179.043
480	1.96038	529	1.97377	480	-171.457
482	1.82313	531	1.9762	482	-168.467
484	1.65164	533	1.97923	484	-177.952
486	2.16432	535	1.98671	486	174.191
488	1.95535	537	1.98782	488	-162.345
490	1.70566	539	1.99085	490	-169.735
492	2.00037	541	1.99559	492	179.516
494	2.02569	543	1.99849	494	176.565
496	2.09917	545	1.99554	496	179.372
498	1.85493	547	1.99169	498	-175.725
500	1.84135	549	1.99706	500	-171.016
502	2.09362	551	2.00089	502	-177.169
504	1.672	553	1.99774	504	-170.81
506	1.68785	555	2.00419	506	173.392
508	1.89948	557	2.0148	508	-160.747
510	2.21385	559	2.02026	510	175.904
512	1.8911	561	2.01307	512	176.291
514	1.62637	563	2.01499	514	-177.65
516	1.82331	565	2.02103	516	176.569
518	1.97862	567	2.0255	518	-163.099
520	1.91104	569	2.0278	520	174.852
522	1.63582	571	2.02133	522	-160.182
524	1.80281	573	2.03144	524	-169.622
526	2.11953	575	2.0362	526	175.421
528	1.76878	577	2.03916	528	178.131
530	1.69804	579	2.04512	530	-177.358
532	1.99801	581	2.0503	532	177.4
534	2.08805	583	2.05255	534	-170.349
536	2.10305	585	2.04723	536	-170.726
538	1.93766	587	2.04545	538	-161.88
540	1.80887	589	2.04214	540	167.653
542	2.01401	591	2.04886	542	-170.238
544	2.13515	593	2.04285	544	-172.92
546	2.038	595	2.03502	546	-174.947
548	2.20817	597	2.03489	548	-175.669
550	2.21404	599	2.03098	550	-173.655
552	2.06356	601	2.02777	552	-173.019
554	2.13613	603	2.02457	554	-176.775
556	2.15962	605	2.0241	556	-172.569
558	2.28831	607	2.01672	558	-169.371
560	2.15007	609	2.01648	560	-166.512
562	2.15888	611	2.011	562	168.558
564	2.09003	613	2.00815	564	171.204
566	2.00638	615	2.00385	566	-159.998
568	2.17551	617	2.00404	568	-168.596
570	1.81764	619	2.00321	570	166.144
572	1.86867	621	2.00734	572	168.494
574	2.15396	623	2.00506	574	168.208
576	2.05096	625	2.00778	576	-171.621
578	2.11947	627	2.00352	578	-179.088
580	2.08189	629	2.00075	580	178.085
582	1.97455	631	1.998	582	-158.538
584	2.02565	633	1.99618	584	164.142
586	2.22014	635	1.98925	586	-168.69
588	2.10676	637	1.98228	588	178.146
590	1.94252	639	1.98012	590	-164.333
592	2.14526	641	1.98211	592	174.958
594	1.87822	643	1.98049	594	176.577
596	1.90664	645	1.97988	596	-159.553
598	2.1236	647	1.98335	598	-172.798
600	2.03304	649	1.97008	600	169.872
602	1.93576	651	1.97301	602	-171.718
604	1.99475	653	1.97714	604	-176.411
606	2.21839	655	1.97989	606	-173.623
608	2.17242	657	1.97472	608	179.494
610	1.85405	659	1.96494	610	-173.511
612	1.98712	661	1.96944	612	-168.07
614	1.92858	663	1.96706	614	-174.051
616	2.04691	665	1.97302	616	-167.887
618	2.09358	667	1.97471	618	173.585
620	1.58758	669	1.97481	620	-169.95
622	2.14103	671	1.98122	622	166.133
624	2.04084	673	1.97694	624	175.701
626	2.26768	675	1.97617	626	-174.267
628	2.06663	677	1.97257	628	171.318
630	1.95734	679	1.97485	630	-175.007
632	2.11025	681	1.97748	632	-177.621
634	1.8222	683	1.98012	634	-173.206
636	2.01422	685	1.98333	636	-165.608
638	1.77181	687	1.98511	638	176.708
640	2.14476	689	1.99002	640	176.198
642	1.71391	691	1.98797	642	-175.066
644	1.74338	693	1.99347	644	-178.178
646	2.03177	695	1.99844	646	-172.897
648	2.01241	697	1.9961	648	-171.378
650	2.05378	699	1.99637	650	171.28
652	1.90321	701	1.99223	652	166.861
654	2.11306	703	1.99363	654	-178.201
656	1.7906	705	1.99074	656	-170.205
658	2.27616	707	1.99451	658	-175.301
660	1.87605	709	1.9882	660	175.75
662	2.01633	711	1.98721	662	173.329
664	1.87498	713	1.98536	664	179.075
666	2.01581	715	1.9874	666	175.977
668	2.13419	717	1.98554	668	178.403
670	2.02404	719	1.97487	670	-177.893
672	1.75452	721	1.97404	672	-168.169
674	2.29029	723	1.98066	674	-172.338
676	1.83786	725	1.9706	676	-143.307
678	1.98103	727	1.97315	678	-172.831
680	1.94447	729	1.97184	680	-178.965
682	1.8834	731	1.97626	682	-154.765
684	1.67928	733	1.97992	684	-161.617
686	1.87157	735	1.98819	686	-166.001
688	1.99872	737	1.99409	688	-176.139
690	2.04183	739	1.99439	690	-176.317
692	2.06465	741	1.99857	692	-179.028
694	1.84759	743	1.99395	694	176.07
696	2.08025	745	1.99668	696	-173.155
698	1.46014	747	1.99164	698	-168.38
700	2.17919	749	2.00143	700	-169.966
702	2.14256	751	2.0024	702	-176.619
704	2.13216	753	2.00074	704	-164.651
706	1.95985	755	1.99508	706	-164.62
708	1.68355	757	1.99688	708	-175.542
710	2.07872	759	2.00022	710	176.483
712	1.86851	761	1.99495	712	-179.732
714	2.22616	763	1.99413	714	-167.284
716	2.13146	765	1.98641	716	178.352
718	2.09883	767	1.98481	718	-166.522
720	1.9082	769	1.9838	720	-172.246
722	1.92689	771	1.98079	722	-164.848
724	2.0025	773	1.98074	724	176.796
726	2.08748	775	1.98296	726	-179.103
728	2.18078	777	1.97655	728	-178.694
730	2.08854	779	1.96781	730	-165.598
732	2.24254	781	1.96702	732	-169.934
734	1.98253	783	1.96637	734	179.475
736	2.10335	785	1.97027	736	-168.987
738	2.01697	787	1.97026	738	-162.017
740	2.04233	789	1.97378	740	177.67
742	1.98901	791	1.97264	742	-159.931
744	1.99176	793	1.97134	744	172.599
746	1.91489	795	1.97174	746	-178.151
748	2.02584	797	1.97678	748	-178.506
750	1.84695	799	1.98011	750	175.098
752	1.97337	801	1.9786	752	174.377
754	1.96844	803	1.98022	754	-169.837
756	1.97891	805	1.9812	756	-162.16
758	1.96083	807	1.9839	758	-145.863
760	1.8264	809	1.98025	760	174.025
762	1.92396	811	1.98341	762	179.158
764	1.97687	813	1.98244	764	-170.277
766	1.92301	815	1.98484	766	-170.107
768	1.60051	817	1.98722	768	163.749
770	1.98261	819	1.99888	770	173.786
772	2.08523	821	1.99781	772	-166.695
774	1.78758	823	1.99851	774	-162.633
776	1.96523	825	2.0053	776	176.307
778	1.91577	827	2.00812	778	-168.171
780	2.16543	829	2.00502	780	-172.106
782	2.06604	831	2.00584	782	-170.459
784	2.09321	833	2.00631	784	-165.891
786	2.1662	835	2.00196	786	171.724
788	2.01387	837	1.99696	788	173.402
790	2.25097	839	1.99403	790	-165.059
792	1.83346	841	1.99263	792	-164.128
794	1.98394	843	1.99659	794	-171.191
796	1.82865	845	1.99106	796	-169.778
798	1.94961	847	1.99834	798	-176.02
800	2.22758	849	1.99179	800	-177.92
802	2.05945	851	1.98154	802	-175.757
804	1.84945	853	1.97563	804	-174.422
806	2.04941	855	1.97738	806	172.698
808	1.85094	857	1.97542	808	-176.372
810	1.81513	859	1.97552	810	179.463
812	1.8272	861	1.97409	812	-162.57
814	1.84036	863	1.97208	814	-147.729
816	2.05131	865	1.96829	816	-163.884
818	2.04869	867	1.95862	818	-162.388
820	1.7573	869	1.95668	820	-163.704
822	1.92465	871	1.96138	822	167.97
824	2.11346	873	1.96337	824	-176.567
826	1.76675	875	1.95874	826	-166.078
828	1.74374	877	1.95978	828	-175.301
830	2.04932	879	1.96615	830	171.818
832	2.21013	881	1.96258	832	-179.15
834	2.17747	883	1.95832	834	-164.259
836	2.10281	885	1.95571	836	172.581
838	2.19314	887	1.95272	838	165.054
840	1.98524	889	1.94779	840	-179.185
842	1.92409	891	1.94676	842	-159.407
844	2.01184	893	1.94157	844	162.331
846	2.16671	895	1.93898	846	174.769
848	2.19248	897	1.93216	848	-166.137
850	1.77142	899	1.92983	850	173.151
852	2.05396	901	1.93527	852	173.604
854	2.01743	903	1.93636	854	-178.544
856	2.1141	905	1.93589	856	-169.688
858	1.77825	907	1.93266	858	172.524
860	1.98472	909	1.93336	860	176.973
862	1.87509	911	1.9305	862	167.957
864	2.097	913	1.93326	864	179.556
866	2.04185	915	1.93239	866	-179.937
868	2.18389	917	1.92471	868	-173.996
870	1.92891	919	1.91971	870	-176.497
872	2.1203	921	1.91847	872	-163.007
874	2.12713	923	1.91168	874	158.816
876	2.10604	925	1.90639	876	-176.886
878	1.76103	927	1.90487	878	-177.952
880	2.20626	929	1.91113	880	-162.737
882	2.08946	931	1.90176	882	-157.918
884	1.87589	933	1.8964	884	-174.23
886	1.91599	935	1.89656	886	-178.905
888	1.86756	937	1.89565	888	-175.804
890	2.18112	939	1.90047	890	-177.869
892	2.03123	941	1.89527	892	-179.778
894	1.70738	943	1.89618	894	-177.404
896	2.19273	945	1.90407	896	-168.642
898	1.62224	947	1.89768	898	179.77
900	1.71519	949	1.90455	900	-172.27
902	1.7639	951	1.90629	902	174.696
904	1.93695	953	1.91015	904	-169.106
906	1.95147	955	1.90851	906	179.657
908	1.85579	957	1.90991	908	174.524
910	1.74369	959	1.91504	910	-167.701
912	1.72632	961	1.91597	912	-178.71
914	1.65114	963	1.92482	914	-176.042
916	1.56767	965	1.93162	916	-158.253
918	1.95165	967	1.9439	918	-166.58
920	1.99219	969	1.94694	920	179.078
922	2.02445	971	1.94178	922	176.166
924	1.88192	973	1.93881	924	-163.215
926	1.81858	975	1.94059	926	166.008
928	2.0623	977	1.94097	928	153.483
930	1.87095	979	1.94286	930	-179.395
932	1.99716	981	1.94634	932	-177.961
934	2.04701	983	1.94086	934	166.158
936	1.95298	985	1.93541	936	-179.255
938	1.94681	987	1.93736	938	176.11
940	1.93367	989	1.93545	940	-176.304
942	1.66475	991	1.9338	942	170.328
944	1.8823	993	1.94279	944	-168.614
946	1.82557	995	1.94606	946	-167.155
948	2.07592	997	1.94985	948	170.598
950	2.04349	999	1.947	950	-177.761
952	2.10836	1001	1.94197	952	-167.72
954	1.99419	1003	1.9365	954	-165.554
956	1.95279	1005	1.93864	956	-175.961
958	1.8132	1007	1.94256	958	-174.819
960	1.84157	1009	1.94818	960	-170.772
962	2.01287	1011	1.95294	962	-172.486
964	2.05362	1013	1.94733	964	176.154
966	1.65799	1015	1.93977	966	-177.479
968	1.9336	1017	1.94767	968	178.943
970	1.86699	1019	1.94827	970	-168.616
972	1.78102	1021	1.95219	972	-169.106
974	1.86252	1023	1.95776	974	-178.57
976	2.03011	1025	1.96441	976	-169.474
978	2.07412	1027	1.96	978	162.563
980	1.73761	1029	1.96091	980	177.116
982	1.82132	1031	1.96738	982	-167.202
984	1.88394	1033	1.97202	984	-175.137
986	1.8706	1035	1.97846	986	177.142
988	2.10874	1037	1.98021	988	-175.493
990	1.92107	1039	1.98045	990	-170.083
992	2.0768	1041	1.98587	992	-167.339
994	2.10165	1043	1.98663	994	-179.761
996	1.87306	1045	1.98426	996	-179.006
998	1.966	1047	1.98331	998	-174.786
1000	1.80222	1049	1.98415	1000	159.905
1002	1.957	1051	1.98991	1002	173.22
1004	1.85452	1053	1.98915	1004	-177.337
1006	2.02162	1055	1.98938	1006	-174.816
1008	2.11247	1057	1.98294	1008	-173.621
1010	1.79017	1059	1.97894	1010	177.686
1012	2.16865	1061	1.98342	1012	-174.018
1014	1.99114	1063	1.97831	1014	164.977
1016	2.18188	1065	1.98179	1016	176.791
1018	2.10339	1067	1.97657	1018	-177.059
1020	1.73443	1069	1.97324	1020	156.312
1022	1.87575	1071	1.97221	1022	-168.926
1024	1.97124	1073	1.97155	1024	-177.184
1026	1.83722	1075	1.96788	1026	-177.037
1028	2.15669	1077	1.96946	1028	172.167
1030	2.04513	1079	1.96916	1030	172.559
1032	1.72332	1081	1.97004	1032	167.256
1034	1.77436	1083	1.97373	1034	-161.37
1036	2.05074	1085	1.97728	1036	-177.818
1038	1.85123	1087	1.97538	1038	174.175
1040	1.85099	1089	1.9791	1040	-173.883
1042	2.11419	1091	1.97922	1042	-177.827
1044	2.04593	1093	1.97884	1044	-172.619
1046	2.01531	1095	1.97878	1046	-163.457
1048	1.9333	1097	1.97589	1048	178.634
1050	1.79164	1099	1.97678	1050	171.019
1052	1.83512	1101	1.98186	1052	-167.943
1054	2.10133	1103	1.98338	1054	-168.204
1056	2.1488	1105	1.97459	1056	-179.852
1058	2.09409	1107	1.96705	1058	-177.777
1060	2.07942	1109	1.96342	1060	-179.612
1062	1.73246	1111	1.95846	1062	-164.458
1064	1.67545	1113	1.96345	1064	-172.121
1066	2.05305	1115	1.97211	1066	-167.204
1068	1.96387	1117	1.97098	1068	-173.438
1070	2.06295	1119	1.96837	1070	168.014
1072	2.0595	1121	1.96634	1072	176.621
1074	2.19467	1123	1.96471	1074	-164.958
1076	1.81005	1125	1.96311	1076	-174.749
1078	2.11944	1127	1.96129	1078	-174.242
1080	2.06113	1129	1.96084	1080	-166.692
1082	2.05305	1131	1.96321	1082	-163.777
1084	2.20609	1133	1.96322	1084	171.472
1086	1.95797	1135	1.95871	1086	175.25
1088	2.12115	1137	1.96336	1088	-178.224
1090	2.19172	1139	1.95834	1090	-176.936
1092	2.11487	1141	1.9568	1092	177.575
1094	1.98347	1143	1.94661	1094	-175.114
1096	1.82517	1145	1.9489	1096	173.857
1098	2.00828	1147	1.94852	1098	-171.196
1100	2.09017	1149	1.9447	1100	-172.721
1102	1.91878	1151	1.94097	1102	-178.584
1104	1.86631	1153	1.94159	1104	-169.447
1106	1.69941	1155	1.94159	1106	-169.049
1108	1.91256	1157	1.94854	1108	-166.082
1110	2.01417	1159	1.95108	1110	179.64
1112	1.91334	1161	1.94758	1112	167.93
1114	2.16482	1163	1.94998	1114	-176.636
1116	1.92114	1165	1.94776	1116	-175.703
1118	1.93653	1167	1.94145	1118	-176.488
1120	1.68301	1169	1.94083	1120	-168.724
1122	1.843	1171	1.94121	1122	179.627
1124	1.78765	1173	1.94228	1124	172.475
1126	1.91623	1175	1.94543	1126	-156.969
1128	2.14167	1177	1.94053	1128	176.34
1130	2.08909	1179	1.93716	1130	174.211
1132	1.90802	1181	1.93221	1132	177.401
1134	1.95182	1183	1.9339	1134	172.157
1136	1.95555	1185	1.92955	1136	-173.292
1138	2.03741	1187	1.93375	1138	172.005
1140	1.85692	1189	1.93256	1140	176.543
1142	2.09505	1191	1.93117	1142	167.356
1144	2.04323	1193	1.92924	1144	-175.818
1146	1.87073	1195	1.93343	1146	-173.671
1148	1.97743	1197	1.93901	1148	-171.501
1150	2.04593	1199	1.94181	1150	174.359
1152	1.91084	1201	1.93329	1152	-168.788
1154	1.66225	1203	1.93127	1154	177.638
1156	1.77161	1205	1.93763	1156	-159.024
1158	1.91271	1207	1.9405	1158	-172.404
1160	1.83141	1209	1.94073	1160	177.613
1162	1.98208	1211	1.94566	1162	-176.732
1164	2.10798	1213	1.94336	1164	-176.191
1166	1.99687	1215	1.93924	1166	-178.219
1168	1.83346	1217	1.93824	1168	-167.555
1170	1.96125	1219	1.93402	1170	-173.036
1172	1.97804	1221	1.93071	1172	172.843
1174	2.11459	1223	1.92684	1174	-163.739
1176	1.719	1225	1.92226	1176	-163.073
1178	2.09717	1227	1.9275	1178	-174.876
1180	2.17957	1229	1.92354	1180	174.368
1182	2.05335	1231	1.9211	1182	-156.857
1184	1.98079	1233	1.91825	1184	-163.697
1186	2.1902	1235	1.91882	1186	-177.556
1188	1.87047	1237	1.91671	1188	163.723
1190	2.11467	1239	1.91527	1190	-178.924
1192	1.60539	1241	1.9075	1192	175.108
1194	2.09772	1243	1.91225	1194	-173.482
1196	1.80617	1245	1.90763	1196	-164.5
1198	1.81727	1247	1.9073	1198	-152.442
1200	1.90396	1249	1.90949	1200	176.104
1202	1.94988	1251	1.90839	1202	-175.734
1204	1.86608	1253	1.91498	1204	-166.768
1206	2.04712	1255	1.91863	1206	177.101
1208	2.03946	1257	1.91681	1208	-178.646
1210	1.83931	1259	1.91212	1210	171.176
1212	2.03331	1261	1.919	1212	-166.283
1214	2.0535	1263	1.92142	1214	178.978
1216	1.60601	1265	1.91917	1216	174.491
1218	1.90527	1267	1.92695	1218	-170.061
1220	1.70217	1269	1.92699	1220	-166.87
1222	1.89647	1271	1.93031	1222	163.016
1224	1.94494	1273	1.9305	1224	-170.317
1226	1.67126	1275	1.93472	1226	170.682
1228	1.97299	1277	1.9417	1228	-164.673
1230	1.84181	1279	1.94414	1230	-172.673
1232	1.99265	1281	1.94495	1232	-167.439
1234	1.73432	1283	1.94236	1234	-172.005
1236	2.16526	1285	1.94998	1236	-174.772
1238	1.97803	1287	1.94383	1238	173.329
1240	1.78734	1289	1.94708	1240	-177.489
1242	1.99863	1291	1.95417	1242	-173.171
1244	2.25294	1293	1.95841	1244	-174.555
1246	2.14965	1295	1.95302	1246	-169.707
1248	2.11719	1297	1.94948	1248	-172.838
1250	1.61985	1299	1.9485	1250	-173.901
1252	1.8103	1301	1.96027	1252	-175.241
1254	1.98001	1303	1.96222	1254	-174.516
1256	1.91518	1305	1.96367	1256	-166.363
1258	1.9242	1307	1.96394	1258	-174.161
1260	2.07763	1309	1.96305	1260	-163.517
1262	1.86729	1311	1.96263	1262	-178.698
1264	1.90177	1313	1.96225	1264	-171.686
1266	1.94732	1315	1.96521	1266	179.03
1268	1.62213	1317	1.96445	1268	-177.781
1270	1.79592	1319	1.97456	1270	-165.477
1272	1.78459	1321	1.97673	1272	-167.971
1274	1.88557	1323	1.98022	1274	-179.392
1276	1.98081	1325	1.98374	1276	-179.579
1278	1.89918	1327	1.9809	1278	167.441
1280	2.05764	1329	1.98268	1280	168.15
1282	1.91071	1331	1.97655	1282	170.989
1284	2.00953	1333	1.97459	1284	176.913
1286	2.08437	1335	1.97311	1286	-166.413
1288	1.79868	1337	1.97474	1288	-168.933
1290	1.72619	1339	1.98068	1290	-164.982
1292	1.84273	1341	1.98699	1292	-175.636
1294	1.86689	1343	1.9928	1294	174.848
1296	1.78943	1345	1.99242	1296	176.444
1298	1.92684	1347	1.99665	1298	177.808
1300	1.84909	1349	1.99047	1300	-179.77
1302	2.27942	1351	1.98968	1302	178.591
1304	2.0484	1353	1.98255	1304	176.601
1306	1.95631	1355	1.97559	1306	-179.133
1308	1.80486	1357	1.97449	1308	174.98
1310	2.18315	1359	1.97458	1310	-170.331
1312	2.15434	1361	1.97039	1312	178.418
1314	1.94112	1363	1.96245	1314	173.771
1316	1.99524	1365	1.96501	1316	-160.153
1318	1.90723	1367	1.96099	1318	177.687
1320	1.8679	1369	1.96207	1320	-176.053
1322	1.9063	1371	1.96663	1322	172.55
1324	2.15561	1373	1.97055	1324	-169.389
1326	2.02033	1375	1.96862	1326	-166.142
1328	2.09493	1377	1.96957	1328	-160.654
1330	1.88235	1379	1.96687	1330	176.992
1332	1.8633	1381	1.96832	1332	169.353
1334	2.11553	1383	1.97188	1334	-164.465
1336	1.8577	1385	1.96549	1336	-178.32
1338	2.1402	1387	1.96376	1338	-173.93
1340	2.1419	1389	1.95559	1340	-179.64
1342	2.21085	1391	1.94781	1342	170.92
1344	1.98342	1393	1.93623	1344	-168.426
1346	1.9726	1395	1.93459	1346	-167.725
1348	2.0679	1397	1.93409	1348	-172.6
1350	2.20873	1399	1.93337	1350	-172.378
1352	1.9077	1401	1.92804	1352	162.815
1354	2.05235	1403	1.92425	1354	-177.82
1356	1.92864	1405	1.91807	1356	168.56
1358	1.87993	1407	1.91641	1358	176.557
1360	2.05638	1409	1.9183	1360	-177.933
1362	1.84841	1411	1.91829	1362	171.888
1364	2.04998	1413	1.91924	1364	176.463
1366	1.90906	1415	1.91883	1366	-178.773
1368	2.12773	1417	1.91937	1368	-173.943
1370	1.90453	1419	1.9174	1370	176.827
1372	1.95915	1421	1.91522	1372	176.355
1374	2.06133	1423	1.91488	1374	-178.564
1376	1.83876	1425	1.91298	1376	-167.727
1378	1.98854	1427	1.91245	1378	-179.908
1380	1.75091	1429	1.9081	1380	177.659
1382	1.81287	1431	1.90986	1382	-166.489
1384	1.93549	1433	1.91017	1384	173.782
1386	2.16562	1435	1.90608	1386	171.457
1388	2.09592	1437	1.89633	1388	-165.069
1390	2.04156	1439	1.89493	1390	-161.575
1392	2.13312	1441	1.88951	1392	-172.094
1394	1.84791	1443	1.88164	1394	175.877
1396	2.00103	1445	1.88429	1396	-172.722
1398	1.61786	1447	1.88725	1398	174.95
1400	1.80978	1449	1.89338	1400	175.628
1402	1.92274	1451	1.89506	1402	-173.256
1404	1.70013	1453	1.89885	1404	176.952
1406	1.90138	1455	1.90435	1406	-168.679
1408	1.80936	1457	1.908	1408	174.118
1410	1.9737	1459	1.91071	1410	166.179
1412	1.75762	1461	1.91329	1412	160.127
1414	2.06907	1463	1.91576	1414	173.027
1416	1.79425	1465	1.91414	1416	-176.883
1418	1.96112	1467	1.91993	1418	-176.474
1420	2.09592	1469	1.91407	1420	171.987
1422	2.10239	1471	1.91264	1422	171.99
1424	2.05905	1473	1.90926	1424	-177.679
1426	2.06758	1475	1.90194	1426	176.082
1428	1.95999	1477	1.90361	1428	176.153
1430	1.95488	1479	1.90745	1430	173.733
1432	2.04137	1481	1.90977	1432	179.83
1434	1.79599	1483	1.91125	1434	-168.972
1436	1.7711	1485	1.91975	1436	173.333
1438	1.73167	1487	1.92308	1438	-173.374
1440	1.75289	1489	1.93158	1440	178.215
1442	1.63201	1491	1.94237	1442	173.513
1444	1.90145	1493	1.94587	1444	-174.566
1446	1.94772	1495	1.95117	1446	-151.888
1448	2.03161	1497	1.95292	1448	175.668
1450	1.94233	1499	1.95315	1450	172.576
1452	1.71816	1501	1.95284	1452	173.111
1454	1.74345	1503	1.95685	1454	-179.738
1456	1.8457	1505	1.95943	1456	-166.903
1458	1.97451	1507	1.95592	1458	-168.082
1460	2.05591	1509	1.95721	1460	-174.566
1462	1.89583	1511	1.9543	1462	-177.29
1464	2.02943	1513	1.95979	1464	-176.052
1466	1.93601	1515	1.96044	1466	-172.322
1468	2.02933	1517	1.95388	1468	-173.529
1470	1.79556	1519	1.94777	1470	-172.573
1472	1.94226	1521	1.94583	1472	-158.376
1474	1.96629	1523	1.94885	1474	178.448
1476	1.81204	1525	1.95272	1476	169.191
1478	1.77087	1527	1.95694	1478	-155.339
1480	1.8391	1529	1.96238	1480	-169.975
1482	1.8286	1531	1.96497	1482	-179.425
1484	1.73071	1533	1.96814	1484	179.854
1486	1.67799	1535	1.97197	1486	173.182
1488	2.02633	1537	1.96818	1488	172.567
1490	1.7704	1539	1.9684	1490	-170.167
1492	1.73969	1541	1.97105	1492	173.878
1494	1.98037	1543	1.97454	1494	-157.147
1496	2.14893	1545	1.97148	1496	176.621
1498	1.9244	1547	1.9658	1498	171.519
1500	1.89357	1549	1.96839	1500	-169.267
1502	2.11228	1551	1.96717	1502	-176.849
1504	1.97525	1553	1.9659	1504	176.051
1506	2.08416	1555	1.96818	1506	-166.505
1508	1.94454	1557	1.96748	1508	-175.889
1510	2.10265	1559	1.96493	1510	-168.857
1512	1.88148	1561	1.96353	1512	172.322
1514	1.98807	1563	1.96479	1514	178.15
1516	2.08379	1565	1.96762	1516	179.182
1518	1.66783	1567	1.95874	1518	-173.987
1520	2.02468	1569	1.96703	1520	172.193
1522	1.9333	1571	1.96411	1522	176.556
1524	1.69287	1573	1.96708	1524	-178.401
1526	2.15122	1575	1.96916	1526	174.543
1528	2.1517	1577	1.96462	1528	-166.76
1530	2.07103	1579	1.95602	1530	157.824
1532	2.11534	1581	1.95205	1532	-160.811
1534	2.22091	1583	1.94285	1534	-164.554
1536	1.93793	1585	1.93676	1536	-161.019
1538	2.15648	1587	1.93632	1538	-179.85
1540	2.29244	1589	1.93447	1540	-164.015
1542	1.80694	1591	1.9305	1542	175.47
1544	2.16659	1593	1.93689	1544	-168.925
1546	2.03503	1595	1.93123	1546	173.637
1548	2.04326	1597	1.93214	1548	176.332
1550	1.92679	1599	1.93264	1550	-166.973
1552	1.91884	1601	1.93273	1552	176.578
1554	1.87209	1603	1.93333	1554	-172.281
1556	1.67035	1605	1.93671	1556	174.728
1558	2.03881	1607	1.94142	1558	-178.684
1560	1.91057	1609	1.94138	1560	175.828
1562	2.17026	1611	1.93639	1562	176.491
1564	2.06227	1613	1.93282	1564	-175.395
1566	1.60796	1615	1.93208	1566	-178.026
1568	1.7239	1617	1.9435	1568	158.143
1570	1.69824	1619	1.94737	1570	177.125
1572	2.09312	1621	1.95352	1572	-179.822
1574	2.15987	1623	1.95034	1574	-175.249
1576	2.02326	1625	1.94439	1576	162.465
1578	2.04261	1627	1.94473	1578	177.532
1580	1.96896	1629	1.9414	1580	-165.292
1582	1.98675	1631	1.93832	1582	-161.855
1584	1.9224	1633	1.93767	1584	-173.738
1586	1.4887	1635	1.93879	1586	-174.63
1588	2.03721	1637	1.94665	1588	-179.003
1590	1.90281	1639	1.94128	1590	-160.2
1592	1.91422	1641	1.93312	1592	-163.802
1594	1.82736	1643	1.93088	1594	178.409
1596	1.8649	1645	1.93381	1596	-171.591
1598	2.05413	1647	1.93682	1598	-161.504
1600	1.83217	1649	1.93538	1600	178.412
1602	2.049	1651	1.94103	1602	178.246
1604	2.08918	1653	1.93117	1604	174.291
1606	2.04934	1655	1.92704	1606	171.795
1608	1.81696	1657	1.91737	1608	177.922
1610	2.03262	1659	1.91849	1610	-177.227
1612	1.94432	1661	1.91622	1612	-179.407
1614	2.12952	1663	1.9132	1614	175.095
1616	1.63975	1665	1.90593	1616	-178.959
1618	2.08262	1667	1.91462	1618	-175.03
1620	1.87848	1669	1.9086	1620	176.296
1622	2.08202	1671	1.91026	1622	-178.22
1624	1.79683	1673	1.90561	1624	172.273
1626	1.92397	1675	1.9095	1626	-170.348
1628	1.72172	1677	1.90896	1628	176.79
1630	1.87288	1679	1.90817	1630	-147.144
1632	1.65516	1681	1.90424	1632	162.809
1634	1.91641	1683	1.90858	1634	-163.644
1636	1.91608	1685	1.90843	1636	-175.885
1638	2.0641	1687	1.9121	1638	-167.285
1640	2.09362	1689	1.90956	1640	-171.651
1642	2.12661	1691	1.90532	1642	-169.787
1644	1.88344	1693	1.90265	1644	175.648
1646	2.08069	1695	1.90225	1646	179.761
1648	2.06802	1697	1.89773	1648	157.439
1650	1.93125	1699	1.89543	1650	-174.775
1652	1.94904	1701	1.8986	1652	-176.918
1654	2.04131	1703	1.89642	1654	-160.912
1656	1.90539	1705	1.89404	1656	170.384
1658	2.03709	1707	1.89156	1658	176.255
1660	1.6608	1709	1.88737	1660	-166.613
1662	1.99205	1711	1.88907	1662	178.678
1664	2.0252	1713	1.8906	1664	-166.213
1666	2.179	1715	1.88639	1666	-171.625
1668	1.91713	1717	1.88186	1668	177.222
1670	2.00581	1719	1.88014	1670	167.301
1672	1.93407	1721	1.87887	1672	-173.572
1674	1.86276	1723	1.87878	1674	-166.207
1676	2.04016	1725	1.87716	1676	-179.516
1678	1.87608	1727	1.87218	1678	177.575
1680	1.81471	1729	1.84036	1680	-168.297
1682	1.9544	1731	1.84362	1682	171.023
1684	1.97851	1733	1.84258	1684	-171.888
1686	1.88144	1735	1.84135	1686	-170.319
1688	1.76896	1737	1.84115	1688	-169.422
1690	1.49468	1739	1.84524	1690	-175.224
1692	1.80241	1741	1.84865	1692	-175.716
1694	1.97358	1743	1.84618	1694	-176.517
1696	2.01571	1745	1.84703	1696	-176.081
1698	1.9818	1747	1.84525	1698	153.972
1700	2.11493	1749	1.84163	1700	-177.853
1702	1.55591	1751	1.84044	1702	174.008
1704	1.88278	1753	1.84595	1704	-167.645
1706	1.56562	1755	1.84664	1706	178.492
1708	1.87321	1757	1.85676	1708	-176.019
1710	1.91891	1759	1.85688	1710	178.797
1712	1.79337	1761	1.8573	1712	-169.455
1714	1.76627	1763	1.86148	1714	-151.575
1716	2.07384	1765	1.8659	1716	-179.301
1718	1.7818	1767	1.86466	1718	-168.976
1720	1.9614	1769	1.87205	1720	-168.967
1722	1.84946	1771	1.87243	1722	176.668
1724	1.99158	1773	1.86927	1724	177.889
1726	1.89678	1775	1.86711	1726	158.493
1728	1.68253	1777	1.86991	1728	176.864
1730	1.67611	1779	1.86877	1730	-178.332
1732	1.87245	1781	1.87363	1732	171.844
1734	1.90875	1783	1.87736	1734	-160.929
1736	2.09945	1785	1.87803	1736	-179.187
1738	1.93721	1787	1.87766	1738	-164.206
1740	1.88163	1789	1.88286	1740	-179.75
1742	1.99323	1791	1.88896	1742	177.648
1744	1.86316	1793	1.88953	1744	170.527
1746	1.85472	1795	1.8915	1746	-166.064
1748	1.9533	1797	1.89085	1748	179.157
1750	2.08954	1799	1.89303	1750	168.59
1752	1.84024	1801	1.88684	1752	-178.169
1754	1.92223	1803	1.88985	1754	179.009
1756	1.78126	1805	1.89176	1756	-178.105
1758	1.82777	1807	1.89727	1758	-163.048
1760	1.74568	1809	1.89962	1760	-176.746
1762	2.06845	1811	1.89852	1762	-179.76
1764	1.81495	1813	1.89819	1764	-162.146
1766	1.95213	1815	1.89765	1766	-176.56
1768	1.83109	1817	1.8938	1768	-170.89
1770	1.9426	1819	1.89788	1770	-147.816
1772	1.92947	1821	1.89922	1772	161.773
1774	1.78161	1823	1.89719	1774	-175.696
1776	1.79123	1825	1.899	1776	-170.275
1778	0.285223	1827	1.90135	1778	-175.956
1780	1.97754	1829	1.93334	1780	-177.9
1782	1.90225	1831	1.93094	1782	-159.698
1784	1.91706	1833	1.93571	1784	-174.332
1786	1.87155	1835	1.94178	1786	-179.752
1788	1.97375	1837	1.94601	1788	-178.96
1790	1.66514	1839	1.9482	1790	157.997
1792	1.67885	1841	1.95549	1792	-174.944
1794	2.0159	1843	1.96325	1794	-171.456
1796	1.92667	1845	1.96541	1796	-169.146
1798	1.8009	1847	1.96711	1798	-162.581
1800	2.05524	1849	1.97134	1800	-178.882
1802	1.83171	1851	1.96589	1802	-166.915
1804	1.91706	1853	1.96204	1804	164.188
1806	2.07196	1855	1.96511	1806	-142.158
1808	1.87895	1857	1.96534	1808	175.199
1810	1.94016	1859	1.96946	1810	171.909
1812	2.00204	1861	1.97137	1812	-175.05
1814	1.98761	1863	1.97477	1814	175.069
1816	2.01164	1865	1.97134	1816	170.538
1818	2.15132	1867	1.97206	1818	-154.888
1820	1.98048	1869	1.96613	1820	-170.179
1822	1.69158	1871	1.96946	1822	-177.2
1824	1.88341	1873	1.97321	1824	169.784
1826	2.0368	1875	1.97403	1826	173.385
1828	1.62548	1877	1.9683	1828	-179.046
1830	1.9193	1879	1.97845	1830	163.996
1832	2.05885	1881	1.9814	1832	168.875
1834	1.94191	1883	1.98162	1834	-177.205
1836	2.08142	1885	1.98424	1836	-178.242
1838	2.19709	1887	1.97657	1838	-175.724
1840	2.18652	1889	1.97154	1840	179.618
1842	2.02169	1891	1.97319	1842	-169.415
1844	1.96154	1893	1.97334	1844	-179.683
1846	1.82262	1895	1.97775	1846	-169.066
1848	2.06189	1897	1.98574	1848	-176.254
1850	1.78021	1899	1.98593	1850	173.108
1852	1.99073	1901	1.99447	1852	174.219
1854	2.01757	1903	1.99468	1854	-178.61
1856	2.05715	1905	1.9977	1856	170.958
1858	1.94525	1907	1.994	1858	169.906
1860	1.69027	1909	1.99766	1860	-175.732
1862	2.05208	1911	2.00743	1862	-178.147
1864	1.78792	1913	2.00741	1864	173.45
1866	1.75997	1915	2.0108	1866	-170.376
1868	2.03473	1917	2.0139	1868	175.618
1870	2.00967	1919	2.01635	1870	-174.06
1872	1.82787	1921	2.01884	1872	-179.241
1874	1.87248	1923	2.02097	1874	-173.201
1876	1.90832	1925	2.02447	1876	178.329
1878	1.8849	1927	2.02236	1878	-179.539
1880	1.85748	1929	2.02716	1880	-177.314
1882	2.14062	1931	2.02469	1882	-170.283
1884	2.2209	1933	2.02162	1884	-175.016
1886	2.08279	1935	2.01673	1886	-169.495
1888	2.08332	1937	2.01482	1888	165.003
1890	2.02959	1939	2.00848	1890	-162.265
1892	2.06675	1941	2.00922	1892	-179.888
1894	2.12421	1943	2.00856	1894	161.152
1896	2.01132	1945	2.00866	1896	175.135
1898	2.01242	1947	2.01175	1898	-163.588
1900	1.78312	1949	2.01386	1900	147.976
1902	1.63914			1902	168.634
1904	2.07034			1904	-177.216
1906	2.08346			1906	-177.575
1908	2.0849			1908	173.613
1910	2.03559			1910	-176.385
1912	2.17241			1912	-175.43
1914	1.81584			1914	167.345
1916	2.04781			1916	178.758
1918	1.8548			1918	172.035
1920	2.14693			1920	-174.991
1922	1.87902			1922	-179.18
1924	1.92456			1924	162.665
1926	1.75005			1926	170.428
1928	2.13298			1928	-170.12
1930	2.06682			1930	-177.904
1932	2.07007			1932	-176.114
1934	2.07273			1934	-168.143
1936	1.69822			1936	-163.287
1938	1.94552			1938	-162.499
1940	2.2689			1940	-166.864
1942	2.0291			1942	-175.4
1944	2.18237			1944	178.963
1946	2.22198			1946	-173.287
1948	2.07118			1948	-155.598
1950	2.2073			1950	-179.19
1952	2.00124			1952	-178.614
1954	2.16849			1954	-173.774
1956	1.87205			1956	168.614
1958	2.12829			1958	-173.723
1960	2.17908			1960	-175.025
1962	2.05099			1962	-176.16
1964	1.95743			1964	-175.987
1966	1.91496			1966	-170.752
1968	2.15701			1968	-179.94
1970	2.13458			1970	-178.377
1972	1.93408			1972	179.357
1974	2.04749			1974	179.832
1976	1.80279			1976	-177.541
1978	2.12484			1978	-174.478
1980	1.73422			1980	-169.668
1982	1.98682			1982	172.993
1984	1.97657			1984	-170.607
1986	1.9875			1986	179.802
1988	1.7662			1988	178.151
1990	2.06658			1990	177.022
1992	2.03386			1992	178.991
1994	2.12926			1994	175.084
1996	2.16585			1996	-179.987
1998	2.11762			1998	-173.468

## Sheet: i-2
Raw data		Running average
Simulation time [ns]	d1-d2 distance [A]	Simulation time [ns]	d1-d2 distance [A]	Simulation time [ns]	F360 dihedral angle [°]
0	0.632809	49	1.16215	0	-173.789
2	0.043917	51	1.17635	2	179.993
4	0.9744	53	1.21186	4	-169.97
6	0.3984	55	1.22912	6	170.27
8	0.673696	57	1.25681	8	-164.514
10	0.675981	59	1.27861	10	-172.235
12	1.35805	61	1.30509	12	-177.741
14	0.507538	63	1.32098	14	-167.439
16	0.892135	65	1.35566	16	179.836
18	1.42507	67	1.3775	18	-168.601
20	0.712796	69	1.38876	20	-172.011
22	0.712697	71	1.41489	22	-73.9323
24	0.661687	73	1.43556	24	-157.021
26	0.578437	75	1.45729	26	-165.074
28	0.471131	77	1.48804	28	-168.812
30	0.764433	79	1.51688	30	-173.65
32	0.592039	81	1.54375	32	-173.212
34	0.408608	83	1.5736	34	-167.333
36	1.69227	85	1.60578	36	-173.768
38	0.778932	87	1.61386	38	-174.213
40	0.861604	89	1.64046	40	-156.593
42	0.730786	91	1.66434	42	-162.987
44	0.766753	93	1.69507	44	171.019
46	1.44977	95	1.71872	46	-168.02
48	1.07972	97	1.73162	48	-172.363
50	0.184427	99	1.71155	50	173.621
52	0.448818	101	1.71169	52	-139.57
54	0.270012	103	1.70885	54	170.673
56	0.018277	105	1.7047	56	-179.367
58	0.388155	107	1.70676	58	-148.991
60	1.79331	109	1.70493	60	-163.772
62	1.7137	111	1.67571	62	-175.241
64	1.60218	113	1.64376	64	-177.333
66	1.79552	115	1.61791	66	-152.717
68	1.86561	117	1.58383	68	179.016
70	1.77036	119	1.55054	70	-157.222
72	1.63356	121	1.54624	72	177.032
74	1.8339	123	1.55273	74	-163.617
76	2.08899	125	1.55131	76	-172.022
78	2.1692	127	1.54809	78	-162.573
80	1.86246	129	1.53232	80	-151.16
82	2.00691	131	1.51939	82	-165.74
84	1.93986	133	1.50706	84	169.02
86	1.83742	135	1.49924	86	177.55
88	1.52561	137	1.49614	88	-171.29
90	1.63771	139	1.50847	90	170.93
92	1.84981	141	1.51855	92	163.178
94	2.03644	143	1.51068	94	-173.751
96	2.03306	145	1.50982	96	-151.122
98	1.95865	147	1.50843	98	-177.608
100	1.34279	149	1.49202	100	-167.608
102	1.81924	151	1.49007	102	-175.277
104	1.83769	153	1.49384	104	-169.497
106	1.78276	155	1.48836	106	-164.323
108	1.76343	157	1.49394	108	-164.23
110	2.00043	159	1.49022	110	-160.499
112	2.15247	161	1.47817	112	-171.636
114	2.24156	163	1.47625	114	175.824
116	1.98389	165	1.45806	116	-164.322
118	1.98832	167	1.45807	118	-169.154
120	2.0191	169	1.45958	120	-158.022
122	1.74643	171	1.45796	122	-164.591
124	1.74791	173	1.46404	124	-167.46
126	2.11586	175	1.46795	126	-171.552
128	1.91312	177	1.466	128	-162.047
130	2.10807	179	1.46752	130	-163.532
132	2.08434	181	1.46321	132	-159.753
134	2.0176	183	1.45671	134	-173.867
136	2.09657	185	1.45375	136	-178.366
138	2.10906	187	1.44772	138	-166.602
140	2.05524	189	1.44402	140	174.601
142	2.26753	191	1.43985	142	-178.346
144	1.94911	193	1.43176	144	-151.965
146	2.09499	195	1.42235	146	178.608
148	0.076132	197	1.4176	148	173.637
150	0.191485	199	1.45177	150	-175.873
152	0.306695	201	1.48807	152	-174.86
154	0.062611	203	1.5173	154	-166.173
156	0.121242	205	1.55477	156	-171.79
158	0.296795	207	1.59471	158	177.156
160	0.332149	209	1.63107	160	-174.76
162	0.116406	211	1.6609	162	163.862
164	0.30928	213	1.70059	164	-174.133
166	0.091588	215	1.7294	166	174.943
168	0.201397	217	1.76623	168	-177.736
170	1.55514	219	1.80102	170	-169.026
172	1.9581	221	1.80958	172	-161.778
174	1.76273	223	1.80672	174	177.815
176	1.92825	225	1.8111	176	160.357
178	1.38065	227	1.8139	178	178.251
180	1.21611	229	1.82595	180	-179.797
182	1.38997	231	1.83854	182	173.907
184	1.5489	233	1.84889	184	178.596
186	1.68247	235	1.85721	186	-173.69
188	2.14222	237	1.86137	188	-165.456
190	2.14151	239	1.85526	190	-170.484
192	1.45654	241	1.84824	192	178.675
194	1.9933	243	1.85684	194	176.503
196	1.96368	245	1.85547	196	-174.92
198	1.138	247	1.85738	198	-166.018
200	1.24559	249	1.87193	200	177.089
202	2.00745	251	1.88452	202	-175.687
204	1.56372	253	1.88137	204	179.848
206	2.06199	255	1.88684	206	172.11
208	1.57746	257	1.88811	208	-169.894
210	1.39775	259	1.88949	210	179.19
212	2.05658	261	1.89959	212	-170.836
214	1.33181	263	1.90133	214	-172.842
216	1.98475	265	1.90755	216	-173.804
218	2.06377	267	1.90742	218	-177.752
220	1.93805	269	1.90707	220	170.82
222	2.05012	271	1.90754	222	179.157
224	1.94364	273	1.90489	224	174.172
226	2.01853	275	1.90731	226	155.436
228	1.98881	277	1.9061	228	-175.065
230	1.89244	279	1.90756	230	179.309
232	1.75943	281	1.90997	232	-172.656
234	1.86988	283	1.91398	234	-177.65
236	1.79481	285	1.91891	236	164.849
238	1.92432	287	1.92208	238	-168.802
240	1.84644	289	1.91967	240	176.535
242	1.86315	291	1.91241	242	-174.751
244	1.47877	293	1.91273	244	-173.867
246	1.85737	295	1.91967	246	-176.084
248	1.78486	297	1.92028	248	-173.528
250	2.00624	299	1.91872	250	178.981
252	1.76804	301	1.91892	252	-179.667
254	1.93655	303	1.91739	254	-177.046
256	2.11777	305	1.92122	256	177.521
258	2.11482	307	1.91891	258	177.881
260	1.82367	309	1.91627	260	-167.88
262	2.10085	311	1.92108	262	-173.079
264	1.75018	313	1.92038	264	169.19
266	1.93297	315	1.9238	266	162.38
268	1.94075	317	1.92691	268	175.042
270	1.98344	319	1.92547	270	-178.659
272	1.81472	321	1.92483	272	178.209
274	1.9817	323	1.92284	274	-177.508
276	2.06825	325	1.92235	276	-175.191
278	1.98321	327	1.91277	278	-168.856
280	1.8459	329	1.91219	280	178.8
282	1.90721	331	1.91775	282	-168.757
284	1.96515	333	1.91722	284	171.674
286	1.89055	335	1.91634	286	172.136
288	1.8364	337	1.91915	288	178.324
290	1.79079	339	1.91913	290	173.195
292	1.8864	341	1.91857	292	-171.416
294	1.92488	343	1.91921	294	-171.396
296	2.05886	345	1.92132	296	-162.155
298	1.86588	347	1.91774	298	-179.71
300	1.87476	349	1.91928	300	-178.73
302	1.8501	351	1.92014	302	177.773
304	1.83738	353	1.91767	304	-166.305
306	2.12547	355	1.91762	306	-179.473
308	1.64612	357	1.9093	308	-175.557
310	1.90322	359	1.91108	310	-176.684
312	2.14323	361	1.91505	312	-178.813
314	1.64284	363	1.9133	314	177.056
316	1.97847	365	1.92129	316	-161.032
318	2.04625	367	1.91758	318	-179.493
320	1.96124	369	1.91622	320	158.68
322	1.9178	371	1.91873	322	177.931
324	2.06455	373	1.91342	324	-169.864
326	1.95801	375	1.91232	326	-166.651
328	2.06189	377	1.90989	328	-174.36
330	2.01278	379	1.9091	330	172.42
332	1.9601	381	1.90335	332	177.314
334	2.11631	383	1.90082	334	177.999
336	1.95322	385	1.89855	336	-165.034
338	1.80417	387	1.89502	338	-173.007
340	1.48331	389	1.89918	340	-178.662
342	1.87894	391	1.90477	342	172.432
344	1.82594	393	1.89986	344	-170.035
346	1.8881	395	1.90326	346	-152.869
348	1.70653	397	1.90702	348	-165.427
350	2.0165	399	1.91336	350	-162.984
352	1.69153	401	1.91185	352	176.131
354	2.12799	403	1.91635	354	179.417
356	2.00204	405	1.90578	356	-177.369
358	1.98323	407	1.90195	358	-169.409
360	2.06388	409	1.90212	360	179.019
362	2.06568	411	1.90503	362	173.051
364	1.92136	413	1.90025	364	178.442
366	2.08842	415	1.89991	366	-177.31
368	1.86896	417	1.89702	368	-178.602
370	1.95121	419	1.89582	370	-175.752
372	1.7155	421	1.89645	372	-176.085
374	1.95702	423	1.90285	374	177.296
376	1.58915	425	1.90386	376	174.694
378	1.95452	427	1.91293	378	-178.619
380	2.12392	429	1.9152	380	-165.242
382	1.88065	431	1.91348	382	-178.715
384	1.92119	433	1.91231	384	-176.572
386	2.03101	435	1.9105	386	-166.825
388	1.83533	437	1.90703	388	-176.827
390	1.76291	439	1.91159	390	-162.79
392	1.91816	441	1.91716	392	-171.549
394	2.03031	443	1.91902	394	-168.298
396	1.87982	445	1.91699	396	-163.446
398	1.94297	447	1.91532	398	176.353
400	1.91774	449	1.91203	400	171.08
402	1.7267	451	1.91819	402	-163.878
404	1.83469	453	1.92246	404	-172.144
406	1.70971	455	1.9257	406	179.177
408	1.73521	457	1.93108	408	170.453
410	2.10132	459	1.93687	410	-163.266
412	2.05583	461	1.93404	412	-172.413
414	2.04272	463	1.92691	414	-173.572
416	1.79282	465	1.92313	416	178.923
418	1.97815	467	1.92473	418	166.598
420	2.0866	469	1.92548	420	-179.791
422	1.65228	471	1.91983	422	-162.032
424	2.00973	473	1.92466	424	-167.303
426	1.83672	475	1.92145	426	-169.742
428	2.02206	477	1.92295	428	-174.825
430	1.72544	479	1.91754	430	-170.013
432	1.83374	481	1.91727	432	175.556
434	2.00284	483	1.9214	434	174.574
436	1.77644	485	1.91892	436	179.671
438	2.01238	487	1.92494	438	-176.182
440	1.76273	489	1.92327	440	-172.419
442	1.63318	491	1.92651	442	-178.128
444	1.99591	493	1.9325	444	172.349
446	2.07612	495	1.92368	446	-169.286
448	2.02385	497	1.92023	448	174.402
450	1.94102	499	1.91132	450	176.304
452	1.91651	501	1.90716	452	169.893
454	1.59948	503	1.90985	454	177.588
456	1.81045	505	1.91428	456	-162.078
458	1.99174	507	1.91647	458	-173.723
460	2.20945	509	1.91125	460	-172.105
462	1.82674	511	1.89727	462	164.002
464	1.90413	513	1.89599	464	171.665
466	1.944	515	1.88909	466	-166.384
468	1.80914	517	1.88554	468	179.424
470	1.98234	519	1.88653	470	-162.609
472	2.03567	521	1.88895	472	-173.387
474	2.00746	523	1.89195	474	166.17
476	2.0428	525	1.89445	476	-160.981
478	2.06817	527	1.89402	478	173.081
480	2.03779	529	1.89288	480	-165.631
482	1.82215	531	1.89265	482	-173.25
484	1.83059	533	1.89684	484	-165.035
486	1.8576	535	1.89436	486	-171.648
488	2.06311	537	1.89065	488	-175.158
490	2.04167	539	1.88615	490	179.665
492	2.0108	541	1.88282	492	-162.249
494	1.92896	543	1.88403	494	-177.52
496	1.79631	545	1.8763	496	-172.855
498	1.77859	547	1.87331	498	174.234
500	2.22562	549	1.87749	500	-161.822
502	1.94039	551	1.8698	502	-164.951
504	1.99644	553	1.87098	504	-178.566
506	1.97873	555	1.87586	506	176.769
508	2.02458	557	1.87164	508	-164.279
510	1.96029	559	1.86633	510	175.638
512	1.69885	561	1.86535	512	-169.582
514	1.85372	563	1.86493	514	172.946
516	1.87305	565	1.86514	516	179.218
518	2.01569	567	1.86507	518	-177.617
520	1.80398	569	1.8633	520	-173.666
522	1.89368	571	1.86466	522	175.614
524	1.84942	573	1.86716	524	-179.398
526	1.91167	575	1.86635	526	-179.762
528	1.75168	577	1.86671	528	-171.057
530	1.71174	579	1.86661	530	172.575
532	2.04025	581	1.86777	532	-175.02
534	1.87919	583	1.86343	534	174.698
536	2.077	585	1.85935	536	171.242
538	1.92912	587	1.85876	538	177.976
540	1.92464	589	1.85886	540	169.005
542	1.93267	591	1.86035	542	179.048
544	1.55477	593	1.84969	544	172.876
546	1.90368	595	1.85866	546	174.366
548	1.5784	597	1.8593	548	-175.321
550	1.73296	599	1.87222	550	-172.484
552	2.05106	601	1.87263	552	171.641
554	1.82101	603	1.87099	554	-171.434
556	1.9202	605	1.87671	556	176.76
558	1.7306	607	1.88136	558	175.419
560	1.51047	609	1.88444	560	-165.901
562	1.76261	611	1.89058	562	-171.876
564	1.55899	613	1.8955	564	179.452
566	1.76652	615	1.90377	566	-177.894
568	1.8587	617	1.91045	568	167.499
570	2.1036	619	1.91648	570	155.014
572	2.18533	621	1.9169	572	175.465
574	2.1328	623	1.9109	574	175.245
576	2.02134	625	1.90621	576	-171.911
578	2.01096	627	1.90186	578	-163.616
580	2.0261	629	1.8969	580	-175.449
582	2.03171	631	1.89556	582	175.866
584	1.70697	633	1.89108	584	179.364
586	1.6719	635	1.89372	586	-179.168
588	1.83832	637	1.90039	588	-171.422
590	1.87497	639	1.90181	590	178.501
592	2.07117	641	1.90406	592	176.93
594	1.54248	643	1.89756	594	-153.208
596	1.64679	645	1.90362	596	-169.364
598	1.98778	647	1.91386	598	179.491
600	1.84094	649	1.91102	600	179.434
602	1.99936	651	1.91158	602	168.907
604	2.24036	653	1.9099	604	-172.689
606	1.76801	655	1.90948	606	-173.269
608	1.75878	657	1.9144	608	-174.109
610	1.91129	659	1.91651	610	175.944
612	1.6779	661	1.91169	612	-173.044
614	1.86463	663	1.91721	614	-168.704
616	1.86922	665	1.91945	616	-178.439
618	1.92715	667	1.91443	618	-174.784
620	1.8723	669	1.91365	620	-174.157
622	2.01841	671	1.91216	622	-164.937
624	1.80907	673	1.91061	624	-172.65
626	1.92952	675	1.91343	626	-174.484
628	1.74678	677	1.91562	628	176.306
630	1.76972	679	1.91919	630	-173.096
632	1.82343	681	1.91788	632	-176.335
634	1.67477	683	1.91305	634	175.647
636	2.04779	685	1.92034	636	-175.22
638	1.93426	687	1.9186	638	179.963
640	1.9989	689	1.91427	640	175.873
642	1.39976	691	1.91314	642	175.598
644	2.00315	693	1.92284	644	-172.151
646	1.9358	695	1.91757	646	-174.084
648	2.22418	697	1.9167	648	-160.423
650	1.75355	699	1.91402	650	-175.317
652	1.96933	701	1.91698	652	-176.029
654	2.10684	703	1.92093	654	178.308
656	2.15276	705	1.91424	656	172.223
658	1.88445	707	1.91071	658	170.848
660	1.81733	709	1.91176	660	-174.438
662	2.00898	711	1.9094	662	-172.506
664	1.97226	713	1.90864	664	177.388
666	2.10056	715	1.90867	666	-178.889
668	2.16018	717	1.90705	668	-175.839
670	2.12477	719	1.90093	670	-177.753
672	1.8852	721	1.89568	672	-173.262
674	1.89837	723	1.89446	674	173.029
676	1.80352	725	1.88762	676	-179.57
678	1.76322	727	1.89265	678	-171.536
680	1.95917	729	1.89544	680	-176.458
682	1.80757	731	1.88847	682	-173.631
684	1.83883	733	1.89163	684	171.537
686	2.00576	735	1.8894	686	172.432
688	1.90902	737	1.88966	688	174.234
690	1.98761	739	1.88365	690	-175.2
692	1.74608	741	1.88677	692	174.133
694	1.84546	743	1.89231	694	178.189
696	2.15914	745	1.89576	696	-178.445
698	1.8454	747	1.89251	698	179.885
700	1.86895	749	1.89371	700	-165.416
702	1.91555	751	1.89757	702	167.405
704	2.2194	753	1.89532	704	-173.983
706	2.01378	755	1.88961	706	-169.364
708	1.86437	757	1.88801	708	-169.71
710	1.67058	759	1.89066	710	179.845
712	1.95385	761	1.89611	712	179.669
714	1.97626	763	1.89696	714	179.817
716	1.61839	765	1.89602	716	175.515
718	1.88796	767	1.90253	718	178.644
720	1.79824	769	1.9059	720	-179.077
722	1.94089	771	1.90891	722	-177.655
724	1.94982	773	1.90781	724	179.464
726	2.03894	775	1.90632	726	-172.208
728	1.92554	777	1.90847	728	171.429
730	1.70411	779	1.91084	730	179.769
732	1.58207	781	1.91508	732	179.44
734	2.0393	783	1.92583	734	177.533
736	1.96042	785	1.92751	736	-176.841
738	1.71774	787	1.92712	738	-179.397
740	1.94259	789	1.92846	740	178.226
742	1.8847	791	1.92804	742	-177.863
744	1.7396	793	1.92345	744	165.901
746	1.89229	795	1.92633	746	178.414
748	2.0902	797	1.92881	748	-177.712
750	1.90166	799	1.92881	750	-170.954
752	2.16662	801	1.92598	752	169.904
754	1.77264	803	1.92497	754	-173.216
756	1.97607	805	1.92285	756	-179.559
758	1.93728	807	1.92174	758	173.476
760	1.69885	809	1.92228	760	-174.346
762	1.97144	811	1.9223	762	173.761
764	1.97345	813	1.92144	764	164.173
766	2.01978	815	1.92012	766	176.393
768	1.85398	817	1.91733	768	-179.355
770	1.86211	819	1.92116	770	168.275
772	1.82432	821	1.92122	772	172.893
774	1.55653	823	1.91909	774	-175.741
776	2.05496	825	1.93099	776	179.452
778	1.90286	827	1.93145	778	-163.073
780	1.61041	829	1.92789	780	-168.838
782	1.96563	831	1.92989	782	-176.907
784	1.72752	833	1.93071	784	174.933
786	2.0185	835	1.93218	786	177.68
788	1.6088	837	1.92799	788	-163.995
790	2.14332	839	1.93318	790	-176.879
792	2.02344	841	1.92578	792	-164.374
794	2.01765	843	1.92322	794	-167.634
796	1.99693	845	1.91844	796	165.283
798	1.90527	847	1.91992	798	175.548
800	2.06171	849	1.91663	800	178.218
802	1.803	851	1.91705	802	179.587
804	1.93394	853	1.9173	804	-151.401
806	1.93408	855	1.91754	806	176.36
808	1.9965	857	1.91849	808	-171.418
810	1.94314	859	1.91547	810	171.637
812	1.99661	861	1.91596	812	-172.248
814	1.92918	863	1.9184	814	176.996
816	1.94374	865	1.92368	816	-175.955
818	2.05669	867	1.9278	818	178.001
820	1.94848	869	1.92402	820	-156.788
822	1.88596	871	1.92446	822	172.54
824	1.8754	873	1.9219	824	175.665
826	2.14647	875	1.92499	826	-168.467
828	2.04391	877	1.92489	828	177.197
830	1.91643	879	1.9185	830	-153.106
832	2.11913	881	1.91795	832	-176.647
834	2.12347	883	1.91102	834	177.754
836	1.94078	885	1.90598	836	-177.792
838	1.78517	887	1.90745	838	-160.713
840	1.92136	889	1.90996	840	-167.085
842	1.65544	891	1.913	842	-174.421
844	1.88335	893	1.91238	844	-162.754
846	2.01622	895	1.9089	846	175.756
848	2.09012	897	1.90883	848	-169.714
850	1.76035	899	1.90395	850	170.598
852	2.11589	901	1.91059	852	178.28
854	1.66697	903	1.9014	854	173.695
856	1.92033	905	1.89931	856	176.426
858	1.96436	907	1.89675	858	-175.333
860	1.69969	909	1.88699	860	-175.604
862	1.92886	911	1.8896	862	-172.951
864	1.90736	913	1.89343	864	-178.865
866	1.88004	915	1.89307	866	-179.444
868	2.04577	917	1.89125	868	-170.319
870	1.86503	919	1.89158	870	173.603
872	1.7178	921	1.89116	872	-179.706
874	2.15161	923	1.89513	874	-177.412
876	2.07795	925	1.89015	876	-167.152
878	1.72461	927	1.87988	878	172.248
880	1.71054	929	1.88228	880	-167.68
882	2.00646	931	1.88384	882	-174.164
884	1.80096	933	1.88124	884	-164.325
886	1.80947	935	1.8799	886	-173.002
888	1.86829	937	1.8821	888	-174.823
890	1.77318	939	1.88127	890	-166.368
892	1.89523	941	1.88125	892	-155.095
894	1.77894	943	1.87756	894	-170.815
896	2.0709	945	1.87864	896	-171.693
898	1.74053	947	1.87239	898	-167.569
900	2.08294	949	1.87254	900	-172.494
902	1.81525	951	1.86304	902	176.716
904	1.94593	953	1.85828	904	-169.81
906	1.98157	955	1.85508	906	168.751
908	1.84564	957	1.84603	908	173.035
910	1.9677	959	1.84479	910	178.152
912	2.11872	961	1.83696	912	177.392
914	2.193	963	1.82984	914	-160.321
916	2.14982	965	1.82788	916	169.206
918	1.86743	967	1.81768	918	178.366
920	1.97086	969	1.81869	920	-176.101
922	1.75792	971	1.81633	922	166.452
924	2.02977	973	1.81989	924	-165.9
926	2.14148	975	1.81818	926	175.956
928	1.72454	977	1.81039	928	169.374
930	1.88872	979	1.81785	930	177.617
932	1.77284	981	1.81848	932	-175.52
934	1.87136	983	1.82202	934	-176.033
936	2.01436	985	1.81816	936	160.605
938	1.91044	987	1.81324	938	179.596
940	2.07353	989	1.81677	940	171.075
942	1.62451	991	1.81999	942	-172.122
944	1.70898	993	1.82493	944	-177.072
946	2.01305	995	1.83155	946	-173.061
948	1.84581	997	1.82791	948	-164.514
950	2.09233	999	1.83265	950	-170.135
952	1.65664	1001	1.82999	952	175.526
954	1.5625	1003	1.83126	954	177.407
956	1.79203	1005	1.8324	956	-179.692
958	1.47662	1007	1.83689	958	175.487
960	1.83037	1009	1.84734	960	-172.885
962	2.12027	1011	1.84168	962	-167.798
964	1.88918	1013	1.83464	964	-176.201
966	1.78889	1015	1.83183	966	-169.813
968	2.06236	1017	1.82966	968	165.611
970	1.8443	1019	1.82487	970	179.529
972	1.91619	1021	1.82296	972	-178.792
974	1.90272	1023	1.82262	974	165.677
976	1.56404	1025	1.82568	976	-171.839
978	1.84505	1027	1.83469	978	160.957
980	1.78852	1029	1.83814	980	-172.514
982	1.8765	1031	1.8383	982	174.986
984	1.73389	1033	1.83748	984	173.872
986	1.91955	1035	1.83635	986	177.127
988	1.82659	1037	1.83438	988	-169.784
990	1.77207	1039	1.8379	990	164.282
992	1.71101	1041	1.84389	992	172.186
994	1.83276	1043	1.84713	994	-168.919
996	1.75814	1045	1.84413	996	171.403
998	1.74844	1047	1.83994	998	172.601
1000	1.60793	1049	1.84604	1000	165.629
1002	1.57706	1051	1.85237	1002	-178.306
1004	1.78604	1053	1.85647	1004	-166.46
1006	1.52917	1055	1.86098	1006	-172.867
1008	1.78333	1057	1.86817	1008	163.998
1010	1.57635	1059	1.86653	1010	173.696
1012	1.76289	1061	1.87424	1012	-166.554
1014	2.09465	1063	1.8755	1014	170.368
1016	1.63981	1065	1.86785	1016	178.128
1018	1.91827	1067	1.87794	1018	168.716
1020	1.85285	1069	1.87497	1020	170.458
1022	1.93571	1071	1.87698	1022	-157.948
1024	1.94431	1073	1.87135	1024	177.496
1026	1.75204	1075	1.864	1026	171.105
1028	2.09739	1077	1.86208	1028	174.921
1030	1.92007	1079	1.85313	1030	175.782
1032	1.95005	1081	1.84803	1032	179.855
1034	1.67818	1083	1.84488	1034	174.95
1036	1.76882	1085	1.84238	1036	-172.013
1038	2.08648	1087	1.84465	1038	176.1
1040	2.23485	1089	1.8379	1040	179.658
1042	1.87124	1091	1.83124	1042	-165.717
1044	2.04008	1093	1.82603	1044	-175.064
1046	1.83105	1095	1.82722	1046	173.529
1048	2.08301	1097	1.83193	1048	-172.765
1050	1.95917	1099	1.83194	1050	-174.14
1052	1.72003	1101	1.82818	1052	-167.799
1054	1.61941	1103	1.82925	1054	-175.521
1056	2.0169	1105	1.83868	1056	177.966
1058	1.99919	1107	1.83698	1058	-169.149
1060	1.54696	1109	1.83919	1060	172.524
1062	1.76853	1111	1.85041	1062	171.632
1064	1.74883	1113	1.85229	1064	-169.42
1066	1.68042	1115	1.85188	1066	-171.57
1068	1.8226	1117	1.85547	1068	174.983
1070	1.74902	1119	1.85989	1070	164.415
1072	1.89891	1121	1.86208	1072	-165.425
1074	2.05565	1123	1.86023	1074	170.411
1076	2.01482	1125	1.86003	1076	-177.618
1078	2.01739	1127	1.8568	1078	159.79
1080	1.79637	1129	1.85603	1080	-172.093
1082	1.83591	1131	1.8606	1082	169.153
1084	1.67699	1133	1.86056	1084	166.853
1086	1.82105	1135	1.86101	1086	178.157
1088	2.00275	1137	1.86116	1088	163.086
1090	2.07177	1139	1.85921	1090	162.87
1092	1.87282	1141	1.85481	1092	-177.436
1094	1.6827	1143	1.85667	1094	162.747
1096	1.54895	1145	1.86279	1096	-176.587
1098	2.05306	1147	1.86954	1098	174.556
1100	1.92458	1149	1.87111	1100	174.985
1102	1.78194	1151	1.86852	1102	178.057
1104	2.01177	1153	1.8703	1104	179.386
1106	1.88881	1155	1.86847	1106	177.116
1108	1.70134	1157	1.86944	1108	176.882
1110	1.96164	1159	1.87693	1110	-164.481
1112	1.8261	1161	1.87406	1112	-179.606
1114	1.71185	1163	1.87608	1114	-179.214
1116	2.14437	1165	1.87718	1116	-171.818
1118	1.76989	1167	1.86856	1118	-169.853
1120	1.95308	1169	1.87108	1120	167.286
1122	1.65445	1171	1.86911	1122	171.794
1124	1.5767	1173	1.87444	1124	-170.939
1126	1.65595	1175	1.88419	1126	162.956
1128	1.6499	1177	1.89456	1128	-174.372
1130	1.66509	1179	1.89705	1130	167.333
1132	1.79282	1181	1.90268	1132	-178.388
1134	1.55307	1183	1.90329	1134	-166.349
1136	1.88221	1185	1.90933	1136	177.638
1138	1.74883	1187	1.90753	1138	165.896
1140	1.90204	1189	1.91071	1140	175.171
1142	1.61075	1191	1.91222	1142	-174.068
1144	2.09933	1193	1.91601	1144	-168.904
1146	2.06701	1195	1.90961	1146	-175.011
1148	2.08349	1197	1.9071	1148	-169.613
1150	1.77117	1199	1.90384	1150	-170.023
1152	1.77334	1201	1.90854	1152	-177.113
1154	2.09101	1203	1.90168	1154	-172.365
1156	1.9318	1205	1.89546	1156	-176.279
1158	2.10969	1207	1.88849	1158	-176.599
1160	2.10782	1209	1.88127	1160	-176.69
1162	1.86257	1211	1.8741	1162	179.122
1164	1.72819	1213	1.873	1164	-168.226
1166	1.86033	1215	1.86908	1166	171.571
1168	2.04322	1217	1.86542	1168	-169.945
1170	1.85874	1219	1.8556	1170	-172.346
1172	1.8064	1221	1.85116	1172	-175.47
1174	2.04574	1223	1.85164	1174	-174.232
1176	1.85327	1225	1.84806	1176	-167.705
1178	1.97865	1227	1.84548	1178	172.645
1180	2.02488	1229	1.84032	1180	-173.152
1182	1.83431	1231	1.83867	1182	179.926
1184	1.69952	1233	1.83748	1184	-177.54
1186	1.82845	1235	1.83868	1186	-166.745
1188	1.90519	1237	1.83625	1188	-176.157
1190	1.85149	1239	1.83622	1190	-179.893
1192	1.96577	1241	1.83385	1192	171.571
1194	1.98909	1243	1.83076	1194	179.124
1196	1.88623	1245	1.83184	1196	-175.909
1198	2.13174	1247	1.83032	1198	-179.545
1200	1.79521	1249	1.82519	1200	173.681
1202	1.87064	1251	1.8274	1202	167.118
1204	1.92021	1253	1.82995	1204	-177.175
1206	1.93728	1255	1.8278	1206	161.266
1208	2.07578	1257	1.82859	1208	-167.757
1210	1.81814	1259	1.82901	1210	178.284
1212	1.92743	1261	1.83122	1212	-179.221
1214	1.76663	1263	1.82845	1214	-176.441
1216	1.71328	1265	1.82801	1216	162.698
1218	1.89606	1267	1.82907	1218	-173.345
1220	1.85441	1269	1.82605	1220	171.428
1222	1.92127	1271	1.82508	1222	178.9
1224	2.06388	1273	1.81864	1224	-174.253
1226	2.17472	1275	1.81182	1226	-158.149
1228	1.77458	1277	1.79972	1228	178.019
1230	1.94613	1279	1.80162	1230	-178.032
1232	1.82343	1281	1.79628	1232	-179.441
1234	1.85508	1283	1.7922	1234	167.729
1236	1.79229	1285	1.78812	1236	175.009
1238	1.90796	1287	1.78737	1238	175.527
1240	1.97731	1289	1.78272	1240	-174.027
1242	1.80024	1291	1.7801	1242	177.32
1244	1.77967	1293	1.78211	1244	-164.41
1246	1.94113	1295	1.78639	1246	-167.289
1248	1.92087	1297	1.78515	1248	175.444
1250	2.0059	1299	1.78218	1250	177.142
1252	1.43049	1301	1.7772	1252	-169.653
1254	1.78009	1303	1.78415	1254	-167.122
1256	1.58301	1305	1.78761	1256	-161.163
1258	1.74862	1307	1.7866	1258	-179.929
1260	1.74975	1309	1.79159	1260	-171.436
1262	1.80737	1311	1.7952	1262	-171.603
1264	1.53204	1313	1.79579	1264	-174.656
1266	1.67755	1315	1.80591	1266	-174.319
1268	1.55235	1317	1.81095	1268	-176.689
1270	1.63649	1319	1.81731	1270	-172.043
1272	1.83016	1321	1.81624	1272	-172.232
1274	1.86718	1323	1.81389	1274	-170.883
1276	1.72429	1325	1.81328	1276	-160.245
1278	1.72034	1327	1.81491	1278	160.808
1280	1.94269	1329	1.81974	1280	-178.343
1282	1.77463	1331	1.82117	1282	-173.915
1284	1.75965	1333	1.82503	1284	-177.051
1286	1.70662	1335	1.82345	1286	-171.871
1288	1.90369	1337	1.82995	1288	-179.791
1290	1.73325	1339	1.82929	1290	167.055
1292	1.81131	1341	1.83172	1292	-172.732
1294	2.04277	1343	1.83496	1294	169.757
1296	1.81027	1345	1.8312	1296	-170.199
1298	1.87521	1347	1.83476	1298	-174.935
1300	1.9061	1349	1.83708	1300	176.394
1302	1.99775	1351	1.83708	1302	170.629
1304	1.81296	1353	1.84027	1304	176.739
1306	1.97692	1355	1.84402	1306	166.571
1308	2.09655	1357	1.8453	1308	175.091
1310	1.9285	1359	1.84323	1310	177.619
1312	1.78927	1361	1.84585	1312	-170.039
1314	1.74434	1363	1.84788	1314	-177.615
1316	1.7666	1365	1.84899	1316	-169.809
1318	1.74493	1367	1.84917	1318	166.877
1320	1.8058	1369	1.85436	1320	-166.539
1322	1.59938	1371	1.85221	1322	-173.9
1324	1.72258	1373	1.85453	1324	174.806
1326	1.57011	1375	1.85935	1326	-167.084
1328	1.86954	1377	1.86667	1328	170.234
1330	1.67915	1379	1.86662	1330	-177.986
1332	1.61911	1381	1.8703	1332	175.623
1334	1.65122	1383	1.87666	1334	-169.963
1336	1.75478	1385	1.88259	1336	179.451
1338	1.67563	1387	1.88229	1338	170.603
1340	1.84632	1389	1.89246	1340	177.585
1342	1.90073	1391	1.89555	1342	-176.548
1344	1.99372	1393	1.89538	1344	-169.435
1346	1.87899	1395	1.89548	1346	-167.718
1348	1.77208	1397	1.89714	1348	-168.979
1350	1.75706	1399	1.90607	1350	172.472
1352	1.77799	1401	1.90466	1352	-177.527
1354	1.95337	1403	1.90412	1354	177.528
1356	1.53249	1405	1.89931	1356	-176.621
1358	1.99767	1407	1.90709	1358	177.909
1360	1.9305	1409	1.90697	1360	-171.646
1362	1.83701	1411	1.90688	1362	-175.745
1364	2.03797	1413	1.90572	1364	-178.603
1366	1.92952	1415	1.89866	1366	172.814
1368	1.87031	1417	1.89842	1368	-174.754
1370	1.58311	1419	1.90151	1370	-175.692
1372	1.71257	1421	1.91001	1372	-168.651
1374	1.8365	1423	1.91785	1374	176.316
1376	1.80577	1425	1.92082	1376	-168.454
1378	1.96184	1427	1.92444	1378	-178.277
1380	2.01457	1429	1.92351	1380	-179.684
1382	1.96741	1431	1.92338	1382	-162.194
1384	1.68091	1433	1.92275	1384	-171.611
1386	2.03121	1435	1.92541	1386	-175.631
1388	1.87064	1437	1.9197	1388	175.022
1390	1.85504	1439	1.91927	1390	177.664
1392	1.97344	1441	1.92229	1392	-171.063
1394	1.85452	1443	1.92526	1394	173.505
1396	1.98851	1445	1.92406	1396	-168.808
1398	1.99082	1447	1.92086	1398	172.77
1400	1.9065	1449	1.92168	1400	173.089
1402	2.15721	1451	1.9157	1402	166.041
1404	2.00053	1453	1.91281	1404	-174.801
1406	2.04065	1455	1.91477	1406	-162.958
1408	1.99299	1457	1.90791	1408	-163.021
1410	2.05948	1459	1.90848	1410	-172.708
1412	1.89078	1461	1.90788	1412	-179.775
1414	1.79987	1463	1.90937	1414	-168.924
1416	1.77578	1465	1.90839	1416	-171.254
1418	2.00417	1467	1.90893	1418	-179.829
1420	1.69859	1469	1.90755	1420	166.815
1422	1.71551	1471	1.91432	1422	-176.793
1424	1.9633	1473	1.92302	1424	-176.117
1426	1.93614	1475	1.91955	1426	-173.646
1428	1.86712	1477	1.91986	1428	-167.867
1430	1.863	1479	1.91849	1430	179.381
1432	1.93728	1481	1.91981	1432	-176.188
1434	1.94782	1483	1.9193	1434	171.945
1436	1.73953	1485	1.91119	1436	-174.768
1438	2.18428	1487	1.9146	1438	-172.36
1440	2.00087	1489	1.91504	1440	167.968
1442	1.89207	1491	1.91418	1442	179.899
1444	1.99875	1493	1.91101	1444	176.171
1446	1.96201	1495	1.91378	1446	-174.948
1448	2.21848	1497	1.91542	1448	-172.766
1450	1.68644	1499	1.90952	1450	-174.763
1452	1.75122	1501	1.91595	1452	-174.818
1454	1.71307	1503	1.92163	1454	173.163
1456	1.92128	1505	1.92939	1456	177.464
1458	1.99189	1507	1.9308	1458	172.18
1460	1.92568	1509	1.93304	1460	170.804
1462	1.77917	1511	1.93251	1462	-179.754
1464	1.68509	1513	1.93681	1464	176.179
1466	1.91733	1515	1.94402	1466	173.378
1468	2.02501	1517	1.94773	1468	179.837
1470	2.00802	1519	1.94934	1470	178.209
1472	2.10426	1521	1.94716	1472	-170.926
1474	1.98502	1523	1.94382	1474	-165.469
1476	1.98682	1525	1.94515	1476	177.245
1478	1.91543	1527	1.94596	1478	179.319
1480	2.00799	1529	1.94812	1480	-178.732
1482	1.93616	1531	1.94613	1482	-171.538
1484	1.81402	1533	1.94521	1484	177.066
1486	1.74569	1535	1.95146	1486	-163.375
1488	1.84899	1537	1.95828	1488	-179.37
1490	2.0061	1539	1.96355	1490	-179.624
1492	2.12181	1541	1.95744	1492	-171.408
1494	1.79456	1543	1.95416	1494	-169.045
1496	1.8286	1545	1.95639	1496	177.832
1498	2.03181	1547	1.94559	1498	170.327
1500	1.60749	1549	1.94716	1500	174.593
1502	2.01237	1551	1.95472	1502	179.161
1504	2.09873	1553	1.95598	1504	-165.955
1506	1.6978	1555	1.95736	1506	169.133
1508	2.02144	1557	1.9669	1508	-172.846
1510	2.02944	1559	1.96551	1510	175.64
1512	1.96531	1561	1.95953	1512	-170.169
1514	1.75067	1563	1.95157	1514	-177.147
1516	1.80288	1565	1.9533	1516	-175.74
1518	1.93517	1567	1.95689	1518	170.447
1520	2.0371	1569	1.95194	1520	174.044
1522	2.15066	1571	1.95396	1522	173.514
1524	1.78958	1573	1.95489	1524	-173.059
1526	1.9518	1575	1.96105	1526	-174.288
1528	1.79842	1577	1.93435	1528	-172.525
1530	1.92925	1579	1.94063	1530	176.326
1532	1.91182	1581	1.94526	1532	168.466
1534	1.54207	1583	1.94946	1534	-173.803
1536	1.91001	1585	1.95609	1536	-159.922
1538	2.20641	1587	1.95624	1538	-162.464
1540	1.95765	1589	1.95367	1540	176.575
1542	1.7336	1591	1.95229	1542	-172.752
1544	2.13726	1593	1.95625	1544	178.817
1546	2.0442	1595	1.95221	1546	-171.756
1548	1.92354	1597	1.95708	1548	-173.34
1550	2.00808	1599	1.95489	1550	179.514
1552	2.03488	1601	1.953	1552	163.264
1554	2.10142	1603	1.94975	1554	-174.075
1556	1.99145	1605	1.94895	1556	-170.989
1558	2.10404	1607	1.95126	1558	-173.946
1560	1.89897	1609	1.94683	1560	-166.879
1562	1.99416	1611	1.95162	1562	179.957
1564	2.0455	1613	1.95404	1564	178.188
1566	2.10322	1615	1.95541	1566	-176.275
1568	2.10526	1617	1.94862	1568	-165.865
1570	1.89889	1619	1.94492	1570	-168.52
1572	1.93742	1621	1.94756	1572	172.186
1574	2.05145	1623	1.94937	1574	173.855
1576	2.02738	1625	1.9481	1576	171.88
1578	2.02327	1627	1.94442	1578	-175.812
1580	1.90856	1629	1.94839	1580	169.789
1582	1.8904	1631	1.94736	1582	-177.999
1584	2.12627	1633	1.94804	1584	-173.559
1586	2.08704	1635	1.94258	1586	-178.011
1588	2.11225	1637	1.94027	1588	-170.284
1590	1.70063	1639	1.93545	1590	178.87
1592	1.95789	1641	1.93885	1592	-171.177
1594	1.90578	1643	1.93914	1594	175.72
1596	1.28862	1645	1.94521	1596	163.892
1598	2.11044	1647	1.9611	1598	177.11
1600	1.9856	1649	1.95547	1600	177.633
1602	2.07531	1651	1.95111	1602	-177.125
1604	2.1679	1653	1.94774	1604	-169.424
1606	2.17458	1655	1.94196	1606	171.259
1608	1.95184	1657	1.93721	1608	178.259
1610	1.73069	1659	1.93201	1610	-173.25
1612	1.56734	1661	1.93655	1612	177.067
1614	1.83685	1663	1.94072	1614	150.182
1616	1.9824	1665	1.94266	1616	-169.193
1618	1.68797	1667	1.93943	1618	175.497
1620	2.13788	1669	1.93928	1620	-164.909
1622	2.19744	1671	1.93574	1622	-177.281
1624	2.09721	1673	1.92409	1624	-145.561
1626	0.616956	1675	1.92196	1626	173.212
1628	2.11239	1677	1.94447	1628	-172.317
1630	2.16068	1679	1.93825	1630	173.902
1632	2.12213	1681	1.93206	1632	-149.279
1634	1.87348	1683	1.9272	1634	-172.643
1636	1.91758	1685	1.92964	1636	-173.997
1638	2.07758	1687	1.92747	1638	-159.79
1640	1.8887	1689	1.92134	1640	173.306
1642	1.93147	1691	1.92039	1642	169.277
1644	1.93553	1693	1.92096	1644	-177.062
1646	2.28772	1695	1.91764	1646	178.685
1648	1.81375	1697	1.91178	1648	-177.009
1650	1.91384	1699	1.91336	1650	167.816
1652	1.87252	1701	1.9131	1652	-164.853
1654	2.06145	1703	1.91459	1654	-178.268
1656	2.10684	1705	1.91089	1656	-174.18
1658	1.8825	1707	1.90934	1658	-163.07
1660	2.13818	1709	1.90786	1660	-176.659
1662	2.11549	1711	1.90865	1662	179.767
1664	2.11397	1713	1.90576	1664	-174.219
1666	1.76389	1715	1.90269	1666	-179.902
1668	1.9202	1717	1.90075	1668	-163.382
1670	2.03086	1719	1.90099	1670	179.43
1672	2.02784	1721	1.89705	1672	175.855
1674	1.98779	1723	1.89419	1674	177.317
1676	1.84335	1725	1.88912	1676	177.462
1678	2.22179	1727	1.89159	1678	174.119
1680	1.85699	1729	1.88888	1680	-168.995
1682	1.92453	1731	1.89363	1682	178.656
1684	1.8533	1733	1.89458	1684	-164.34
1686	1.97142	1735	1.90078	1686	-178.832
1688	1.87119	1737	1.89537	1688	-176.355
1690	1.87064	1739	1.89391	1690	-165.004
1692	1.97268	1741	1.88853	1692	-170.244
1694	2.20933	1743	1.88626	1694	-172.244
1696	2.08309	1745	1.88147	1696	169.782
1698	1.82879	1747	1.87424	1698	-176.036
1700	1.76738	1749	1.87047	1700	-148.724
1702	1.90682	1751	1.86577	1702	-168.399
1704	1.87918	1753	1.86812	1704	168.654
1706	1.93721	1755	1.86489	1706	172.821
1708	1.69191	1757	1.86324	1708	-175.311
1710	1.95762	1759	1.86126	1710	-174.597
1712	1.7755	1761	1.85585	1712	-169.96
1714	1.93383	1763	1.85568	1714	-177.685
1716	1.82089	1765	1.85496	1716	-179.069
1718	1.6808	1767	1.8615	1718	-169.01
1720	1.96077	1769	1.86872	1720	-176.355
1722	1.61504	1771	1.86869	1722	-172.435
1724	1.99057	1773	1.87191	1724	-174.655
1726	1.74247	1775	1.86666	1726	-175.726
1728	1.8014	1777	1.87169	1728	-176.793
1730	1.85097	1779	1.87536	1730	178.516
1732	1.87929	1781	1.87276	1732	168.763
1734	1.99535	1783	1.87051	1734	-171.257
1736	1.80929	1785	1.86928	1736	179.415
1738	1.7713	1787	1.865	1738	-177.208
1740	1.84088	1789	1.86082	1740	-176.978
1742	1.96024	1791	1.86296	1742	-174.186
1744	1.76927	1793	1.85978	1744	169.448
1746	1.99479	1795	1.85921	1746	-171.758
1748	1.89264	1797	1.85998	1748	-178.159
1750	1.90092	1799	1.86138	1750	-174.104
1752	1.94701	1801	1.86298	1752	173.982
1754	1.87641	1803	1.86371	1754	171.905
1756	2.02931	1805	1.86586	1756	-162.717
1758	1.80874	1807	1.86281	1758	-169.258
1760	2.17757	1809	1.86709	1760	-166.858
1762	1.97077	1811	1.86354	1762	-178.47
1764	1.96078	1813	1.86395	1764	-168.262
1766	1.6669	1815	1.86262	1766	178.874
1768	1.93204	1817	1.8717	1768	-164.004
1770	1.83407	1819	1.87271	1770	-167.052
1772	1.88485	1821	1.87314	1772	-175.104
1774	1.73419	1823	1.87199	1774	-165.753
1776	1.9668	1825	1.87279	1776	-167.21
1778	2.08627	1827	1.87447	1778	164.701
1780	2.09425	1829	1.87112	1780	172.513
1782	1.97232	1831	1.86563	1782	-162.664
1784	2.16328	1833	1.86546	1784	-164.386
1786	1.70083	1835	1.86059	1786	-171.868
1788	1.79821	1837	1.86826	1788	177.157
1790	1.60181	1839	1.8748	1790	175.028
1792	1.85912	1841	1.8856	1792	176.389
1794	1.96983	1843	1.89099	1794	-171.957
1796	1.72153	1845	1.88952	1796	-171.98
1798	1.6404	1847	1.89459	1798	171.968
1800	1.53201	1849	1.89864	1800	-160.365
1802	2.02444	1851	1.91116	1802	-154.991
1804	1.71777	1853	1.90824	1804	-157.688
1806	1.85475	1855	1.91885	1806	-157.046
1808	1.59294	1857	1.92546	1808	178.748
1810	1.68719	1859	1.93338	1810	179.667
1812	1.76682	1861	1.93403	1812	173.036
1814	1.89775	1863	1.93782	1814	-171.3
1816	2.14783	1865	1.93944	1816	-172.142
1818	2.04183	1867	1.93766	1818	172.311
1820	1.95963	1869	1.93549	1820	-174.549
1822	1.77589	1871	1.92855	1822	-169.785
1824	1.72818	1873	1.93539	1824	-169.54
1826	1.99374	1875	1.9362	1826	-171.99
1828	1.9848	1877	1.93535	1828	-177.827
1830	1.7213	1879	1.92944	1830	174.243
1832	1.76676	1881	1.93216	1832	-177.937
1834	1.93353	1883	1.93157	1834	-169.18
1836	1.59559	1885	1.92444	1836	-177.316
1838	1.56234	1887	1.93396	1838	-172.29
1840	1.94765	1889	1.94138	1840	-177.177
1842	1.80129	1891	1.9411	1842	-177.439
1844	1.74087	1893	1.94286	1844	162.582
1846	2.03341	1895	1.94428	1846	-178.15
1848	1.96223	1897	1.93846	1848	-160.963
1850	1.98107	1899	1.93365	1850	167.939
1852	1.98358	1901	1.93199	1852	-179.81
1854	1.98419	1903	1.92709	1854	174.972
1856	1.87634	1905	1.92522	1856	179.333
1858	2.02309	1907	1.92366	1858	178.617
1860	2.00001	1909	1.92161	1860	-171.123
1862	1.99113	1911	1.9206	1862	179.518
1864	1.8942	1913	1.91244	1864	-168.885
1866	2.12122	1915	1.91326	1866	176.505
1868	1.98231	1917	1.90863	1868	-165.726
1870	1.85588	1919	1.9078	1870	177.299
1872	1.82726	1921	1.90646	1872	-174.363
1874	1.77397	1923	1.90603	1874	-169.562
1876	2.05083	1925	1.90731	1876	177.402
1878	1.91858	1927	1.9005	1878	-178.81
1880	1.81978	1929	1.89813	1880	178.898
1882	1.96422	1931	1.89721	1882	-178.25
1884	1.91954	1933	1.89728	1884	167.59
1886	2.08449	1935	1.89861	1886	173.9
1888	2.12493	1937	1.89344	1888	177.702
1890	2.14189	1939	1.88974	1890	160.47
1892	2.12861	1941	1.88306	1892	-176.92
1894	1.8965	1943	1.87723	1894	-173.826
1896	1.97505	1945	1.87856	1896	-176.055
1898	1.84301	1947	1.87237	1898	170.524
1900	2.15783	1949	1.87081	1900	-178.485
1902	1.87833			1902	-169.589
1904	2.2482			1904	-173.377
1906	2.18531			1906	-162.909
1908	1.98914			1908	-177.045
1910	1.71941			1910	169.985
1912	1.95658			1912	172.307
1914	1.97874			1914	-175.502
1916	2.05885			1916	179.363
1918	1.93308			1918	164.812
1920	1.61266			1920	170.821
1922	2.11792			1922	175.334
1924	1.76861			1924	173.917
1926	1.95129			1926	176.491
1928	1.68962			1928	169.735
1930	1.85709			1930	176.755
1932	1.73746			1932	178.601
1934	1.57686			1934	173.586
1936	2.07166			1936	-173.187
1938	1.933			1938	177.457
1940	1.93398			1940	-167.027
1942	1.88896			1942	177.203
1944	1.81225			1944	175.741
1946	1.74223			1946	176.618
1948	1.72186			1948	178.826
1950	1.89798			1950	-169.956
1952	1.73881			1952	164.8
1954	1.89057			1954	-177.845
1956	1.79807			1956	172.87
1958	1.92072			1958	167.723
1960	1.94958			1960	174.798
1962	1.58285			1962	171.622
1964	1.93537			1964	168.835
1966	1.88973			1966	-178.363
1968	1.9409			1968	172.845
1970	1.78886			1970	177.667
1972	1.8055			1972	-178.798
1974	1.83836			1974	178.211
1976	1.71013			1976	172.227
1978	1.79991			1978	-171.314
1980	1.77409			1980	170.057
1982	1.96775			1982	161.624
1984	1.9858			1984	169.831
1986	1.82631			1986	-174.943
1988	1.93989			1988	175.978
1990	1.80761			1990	171.322
1992	1.83733			1992	177.152
1994	1.96298			1994	176.349
1996	1.66534			1996	-179.81
1998	1.76507			1998	179.407

## Sheet: i-3
Raw data		Running average
Simulation time [ns]	d1-d2 distance [A]	Simulation time [ns]	d1-d2 distance [A]	Simulation time [ns]	F360 dihedral angle [°]
0	1.98669	49	1.89373	0	168.79
2	1.75967	51	1.89362	2	-179.277
4	1.91391	53	1.89538	4	173.157
6	1.96543	55	1.88954	6	-172.656
8	1.74293	57	1.88971	8	-163.842
10	2.04804	59	1.88773	10	-161.82
12	1.71812	61	1.88627	12	178.025
14	1.8319	63	1.89269	14	176.853
16	1.9276	65	1.88439	16	178.082
18	1.86536	67	1.87952	18	-174.94
20	1.71053	69	1.87374	20	-167.469
22	2.09056	71	1.87695	22	176.698
24	1.97588	73	1.87586	24	-176.568
26	1.51182	75	1.86668	26	176.54
28	1.91687	77	1.87526	28	-172.605
30	2.15806	79	1.87013	30	-164.35
32	1.84741	81	1.86554	32	170.54
34	1.86375	83	1.86555	34	-167.2
36	1.89898	85	1.86365	36	-178.473
38	1.79902	87	1.86782	38	-171.306
40	1.78482	89	1.86737	40	-178.454
42	1.99967	91	1.86857	42	-178.533
44	1.74602	93	1.86491	44	-159.786
46	2.13251	95	1.86253	46	-169.267
48	2.05489	97	1.85019	48	177.918
50	2.01108	99	1.84599	50	172.187
52	1.93995	101	1.84187	52	-176.621
54	2.01274	103	1.84132	54	-166.417
56	1.69902	105	1.83353	56	174.962
58	2.10642	107	1.83906	58	-157.597
60	1.812	109	1.82986	60	168.006
62	2.04323	111	1.83294	62	-162.276
64	1.87201	113	1.82836	64	-168.046
66	2.07308	115	1.82775	66	-168.367
68	1.98515	117	1.82551	68	178.589
70	1.94924	119	1.82391	70	-147.628
72	1.86851	121	1.82793	72	-173.32
74	1.6186	123	1.82971	74	177.489
76	1.69292	125	1.83862	76	-172.767
78	2.03645	127	1.84472	78	-156.732
80	1.85108	129	1.83803	80	-166.836
82	1.70493	131	1.83633	82	-170.854
84	1.74074	133	1.83685	84	-166.839
86	1.63866	135	1.84007	86	-174.042
88	1.91886	137	1.84916	88	-154.083
90	1.98876	139	1.84751	90	168.313
92	1.88242	141	1.84796	92	158.054
94	2.22098	143	1.85143	94	-178.01
96	1.74998	145	1.84274	96	-178.369
98	2.01942	147	1.84064	98	175.376
100	1.98115	149	1.83716	100	177.525
102	1.84751	151	1.83566	102	170.861
104	1.62201	153	1.83469	104	-166.572
106	1.97364	155	1.83934	106	177.388
108	1.64413	157	1.84146	108	-179.36
110	1.97507	159	1.84356	110	173.528
112	2.03932	161	1.84231	112	-173.535
114	1.41646	163	1.8425	114	-141.096
116	1.68453	165	1.84865	116	-166.329
118	1.57616	167	1.85128	118	-179.32
120	1.87124	169	1.83955	120	-178.262
122	2.03597	171	1.83543	122	-153.725
124	1.5168	173	1.82488	124	-156.236
126	1.94071	175	1.8274	126	-175.084
128	1.6603	177	1.79526	128	-166.333
130	1.92852	179	1.7873	130	-171.181
132	1.84825	181	1.76748	132	-166.049
134	1.76879	183	1.74822	134	-174.468
136	2.10721	185	1.74994	136	-178.462
138	1.77657	187	1.73137	138	179.848
140	1.84486	189	1.71236	140	178.714
142	1.81647	191	1.69374	142	-179.961
144	1.62733	193	1.68835	144	176.018
146	1.51536	195	1.66275	146	-178.917
148	1.84494	197	1.63856	148	-167.202
150	1.80525	199	1.6327	150	-155.413
152	1.91239	201	1.61352	152	-162.029
154	1.62287	203	1.58284	154	-170.614
156	1.97596	205	1.56843	156	-169.373
158	1.64624	207	1.53444	158	168.149
160	1.96581	209	1.52836	160	-176.065
162	1.81444	211	1.49727	162	176.849
164	1.84143	213	1.48259	164	-162.337
166	1.96123	215	1.45187	166	-164.23
168	1.90527	217	1.42954	168	-161.062
170	2.14998	219	1.41783	170	-170.933
172	1.95756	221	1.3918	172	-153.147
174	2.06429	223	1.38609	174	-172.575
176	1.99749	225	1.38136	176	-173.009
178	1.70236	227	1.3594	178	-166.53
180	1.76568	229	1.36522	180	-178.932
182	1.73134	231	1.36831	182	-178.698
184	1.90131	233	1.37552	184	-172.823
186	2.09364	235	1.38108	186	-147.998
188	1.83616	237	1.34758	188	-160.599
190	2.0114	239	1.32789	190	-172.263
192	2.05558	241	1.29073	192	-173.371
194	1.78646	243	1.26641	194	179.71
196	1.64517	245	1.2415	196	-168.254
198	1.84538	247	1.23361	198	-164.018
200	1.90623	249	1.20597	200	-175.582
202	1.79877	251	1.17855	202	175.301
204	1.85454	253	1.15265	204	178.106
206	2.07963	255	1.12593	206	164.968
208	1.74951	257	1.09315	208	178.284
210	1.91211	259	1.08695	210	178.358
212	2.04902	261	1.06961	212	-178.547
214	1.72386	263	1.03698	214	176.109
216	1.81604	265	1.04402	216	-158.379
218	0.989662	267	1.04832	218	-167.355
220	1.66514	269	1.06564	220	-163.5
222	1.50855	271	1.07358	222	175.009
224	1.64308	273	1.08571	224	-173.735
226	0.333472	275	1.0959	226	167.309
228	1.26248	277	1.12369	228	179.727
230	0.937469	279	1.11268	230	-169.419
232	0.88511	281	1.11084	232	172.89
234	1.85485	283	1.1206	234	-174.94
236	1.17887	285	1.09025	236	-165.443
238	0.825889	287	1.06994	238	-164.358
240	0.913838	289	1.08006	240	-167.848
242	1.54692	291	1.08304	242	-160.083
244	0.347266	293	1.09386	244	177.246
246	0.306302	295	1.09309	246	-164.538
248	1.55159	297	1.10915	248	178.653
250	0.846418	299	1.08542	250	-156.223
252	0.378336	301	1.07996	252	167.966
254	0.902247	303	1.10212	254	-176.272
256	0.276508	305	1.10772	256	-164.835
258	1.34255	307	1.1393	258	-160.208
260	0.410954	309	1.14751	260	-168.387
262	1.08083	311	1.15289	262	-175.705
264	0.304992	313	1.1421	264	-175.416
266	0.844714	315	1.17195	266	-168.831
268	1.31994	317	1.17192	268	173.739
270	0.848771	319	1.16698	270	-166.77
272	1.67186	321	1.16778	272	170.33
274	1.82761	323	1.15471	274	-173.235
276	0.899697	325	1.1285	276	179.326
278	1.99306	327	1.12651	278	177.133
280	1.9204	329	1.11797	280	-177.839
282	2.09198	331	1.096	282	-179.184
284	2.17914	333	1.09678	284	-173.883
286	0.418528	335	1.07484	286	168.579
288	0.851632	337	1.10376	288	-172.642
290	0.153568	339	1.12623	290	179.427
292	0.839405	341	1.16011	292	-164.022
294	0.541287	343	1.17666	294	179.776
296	1.25052	345	1.19036	296	-159.38
298	0.463221	347	1.20788	298	165.21
300	0.53555	349	1.20697	300	176.413
302	0.503375	351	1.20276	302	164.373
304	0.518765	353	1.20075	304	179.996
306	0.440459	355	1.22503	306	173.702
308	1.43988	357	1.22588	308	-178.255
310	1.04497	359	1.2148	310	166.825
312	0.417312	361	1.20084	312	171.413
314	2.07578	363	1.23026	314	173.41
316	2.03141	365	1.22637	316	172.146
318	1.8557	367	1.21463	318	161.125
320	2.06204	369	1.21136	320	171.48
322	2.1148	371	1.2045	322	166.806
324	2.15297	373	1.19541	324	-176.886
326	1.72262	375	1.18394	326	-175.094
328	0.712348	377	1.18473	328	178.966
330	0.845393	379	1.20981	330	178.334
332	1.37312	381	1.2246	332	-155.81
334	0.337085	383	1.23641	334	167.26
336	0.163386	385	1.26886	336	-178.711
338	1.33215	387	1.30219	338	169.744
340	1.06262	389	1.31062	340	178.342
342	2.0878	391	1.32506	342	-178.663
344	0.309083	393	1.3134	344	169.295
346	1.10905	395	1.34339	346	171.203
348	0.364982	397	1.35647	348	179.917
350	0.573755	399	1.38801	350	174.127
352	1.48635	401	1.41485	352	176.901
354	1.18219	403	1.4235	354	177.328
356	1.85518	405	1.43828	356	179.899
358	1.75313	407	1.43908	358	-167.513
360	0.679852	409	1.43854	360	175.284
362	0.541765	411	1.45956	362	178.446
364	1.79751	413	1.48623	364	-175.973
366	0.843186	415	1.47944	366	177.752
368	1.07289	417	1.49976	368	179.18
370	0.888732	419	1.51466	370	-170.804
372	1.01818	421	1.53525	372	174.458
374	0.51721	423	1.54758	374	170.111
376	0.800241	425	1.56904	376	161.164
378	1.56625	427	1.57867	378	141.976
380	0.821785	429	1.58527	380	171.455
382	2.13063	431	1.60989	382	-178.716
384	1.08221	433	1.60749	384	171.724
386	1.86451	435	1.62661	386	161.353
388	1.97505	437	1.63097	388	171.242
390	1.84788	439	1.63075	390	166.978
392	1.66691	441	1.62471	392	-177.501
394	1.22629	443	1.62855	394	-174.371
396	2.12644	445	1.6415	396	-173.888
398	0.417827	447	1.61256	398	-165.459
400	0.324927	449	1.60648	400	178.299
402	0.40306	451	1.61867	402	-162.002
404	1.73242	453	1.62993	404	165.464
406	0.483322	455	1.61985	406	-173.5
408	0.885466	457	1.63637	408	167.838
410	0.346946	459	1.64875	410	-162.001
412	1.88881	461	1.66278	412	174.44
414	1.88127	463	1.65928	414	179.608
416	1.44433	465	1.64533	416	176.475
418	1.69194	467	1.64494	418	173.342
420	1.719	469	1.63409	420	-177.002
422	1.66022	471	1.62265	422	-170.768
424	1.57954	473	1.59999	424	-178.296
426	1.76228	475	1.5861	426	177.58
428	1.96646	477	1.57119	428	-165.43
430	1.58453	479	1.55947	430	176.727
432	1.96373	481	1.55963	432	179.933
434	1.95968	483	1.5534	434	-177.4
436	1.82998	485	1.54532	436	-165.294
438	1.7536	487	1.53573	438	179.832
440	1.78442	489	1.53262	440	-171.085
442	1.50487	491	1.51718	442	159.506
444	1.80879	493	1.52289	444	178.747
446	1.76317	495	1.52087	446	174.831
448	1.94156	497	1.51884	448	-166.539
450	1.916	499	1.51642	450	-172.762
452	1.91893	501	1.50117	452	178.725
454	1.92087	503	1.48714	454	178.14
456	1.89516	505	1.47397	456	178.604
458	1.72627	507	1.46595	458	162.937
460	1.73077	509	1.44843	460	-169.834
462	1.87552	511	1.43321	462	178.272
464	1.45797	513	1.4108	464	-178.305
466	1.85925	515	1.41171	466	178.664
468	1.81775	517	1.40845	468	-163.423
470	1.91811	519	1.4058	470	170.865
472	1.63482	521	1.4048	472	-177.473
474	1.59037	523	1.40581	474	-154.55
476	1.28136	525	1.41114	476	-172.341
478	1.89634	527	1.4136	478	172.232
480	2.05304	529	1.40955	480	-169.223
482	2.01038	531	1.3893	482	-166.488
484	2.03857	533	1.38179	484	153.373
486	2.08213	535	1.36341	486	173.233
488	1.96416	537	1.34822	488	-172.676
490	1.54599	539	1.328	490	-172.015
492	1.85872	541	1.32747	492	-179.285
494	1.87391	543	1.32236	494	-177.98
496	0.679476	545	1.31597	496	-171.11
498	0.113662	547	1.33174	498	-172.253
500	0.934526	549	1.37054	500	-165.203
502	0.966136	551	1.38542	502	-168.27
504	1.22844	553	1.40365	504	178.937
506	1.30924	555	1.41625	506	-169.234
508	1.50462	557	1.41196	508	-170.218
510	1.04847	559	1.39728	510	157.121
512	1.7138	561	1.4105	512	179.54
514	1.18366	563	1.41361	514	178.113
516	1.42501	565	1.4251	516	169.368
518	1.149	567	1.43369	518	-174.34
520	1.14743	569	1.44351	520	-177.823
522	0.527087	571	1.4527	522	174.983
524	0.884872	573	1.47755	524	165.199
526	1.01674	575	1.48603	526	-171.871
528	1.38065	577	1.49438	528	169.02
530	1.59255	579	1.49309	530	148.856
532	1.65221	581	1.50288	532	-158.861
534	1.5556	583	1.49432	534	-176.415
536	1.35033	585	1.50051	536	-175.959
538	1.59848	587	1.50935	538	-152.272
540	1.01204	589	1.50933	540	-176.641
542	1.79036	591	1.51881	542	179.005
544	1.70824	593	1.51587	544	-174.728
546	1.66146	595	1.5197	546	172.757
548	1.82029	597	1.52643	548	173.132
550	1.15389	599	1.53119	550	173.805
552	1.21705	601	1.54393	552	-162.7
554	1.26249	603	1.56042	554	179.559
556	1.49409	605	1.55461	556	-178.342
558	0.850503	607	1.55784	558	156.784
560	0.969615	609	1.55523	560	-175.777
562	0.755354	611	1.56551	562	-163.419
564	1.50335	613	1.5827	564	-163.013
566	1.69609	615	1.58168	566	165.74
568	1.68531	617	1.58259	568	171.54
570	1.86787	619	1.58808	570	177.654
572	1.68572	621	1.58906	572	178.939
574	1.85678	623	1.59187	574	-167.222
576	1.40447	625	1.5918	576	-154.466
578	1.69366	627	1.59763	578	175.058
580	1.04046	629	1.59427	580	-168.917
582	1.63478	631	1.6059	582	157.434
584	1.11986	633	1.60672	584	-177.48
586	1.32242	635	1.61921	586	-172.826
588	0.95342	637	1.62625	588	167.907
590	1.51943	639	1.64114	590	-172.213
592	1.60328	641	1.65179	592	-167.485
594	1.55445	643	1.65332	594	-176.458
596	1.46756	645	1.66066	596	-169.364
598	2.05383	647	1.66972	598	177.216
600	1.67834	649	1.66404	600	-176.008
602	1.87783	651	1.64616	602	177.306
604	1.8585	653	1.64526	604	175.062
606	1.09463	655	1.64401	606	167.997
608	0.770783	657	1.64761	608	179.995
610	1.70938	659	1.66514	610	-167.696
612	1.86942	661	1.66219	612	-176.117
614	1.75776	663	1.66037	614	-172.646
616	1.85462	665	1.66136	616	155.449
618	1.64014	667	1.64736	618	-171.873
620	1.60686	669	1.64572	620	171.411
622	1.76962	671	1.65285	622	-170.662
624	1.30885	673	1.65204	624	-160.671
626	1.43426	675	1.66225	626	-172.838
628	1.31635	677	1.67395	628	162.016
630	2.08191	679	1.67421	630	-172.326
632	1.22431	681	1.66762	632	174.77
634	1.86503	683	1.67332	634	175.646
636	1.7925	685	1.65996	636	-168.245
638	1.59717	687	1.65812	638	177.79
640	1.48601	689	1.66559	640	172.355
642	1.64339	691	1.64825	642	-166.384
644	1.90006	693	1.65351	644	171.279
646	1.99751	695	1.64446	646	175.995
648	2.05874	697	1.63766	648	175.85
650	1.7907	699	1.62342	650	177.117
652	2.04168	701	1.61782	652	-178.651
654	0.971686	703	1.60812	654	-177.333
656	1.65562	705	1.6259	656	168.941
658	0.720201	707	1.62873	658	-176.842
660	1.48366	709	1.65047	660	-174.346
662	1.61495	711	1.65515	662	175.649
664	1.45216	713	1.65185	664	170.929
666	1.74173	715	1.65716	666	-169.363
668	1.95942	717	1.65611	668	-167.235
670	1.91728	719	1.65672	670	173.546
672	1.82606	721	1.64894	672	179.119
674	1.85342	723	1.64821	674	177.815
676	1.69605	725	1.63448	676	-165.261
678	1.52567	727	1.63086	678	165.713
680	1.62155	729	1.63249	680	176.788
682	1.67604	731	1.63789	682	-166.543
684	1.74404	733	1.64112	684	172.907
686	1.67486	735	1.64283	686	-176.521
688	1.69758	737	1.62493	688	-168.958
690	2.05202	739	1.62628	690	-173.593
692	1.67989	741	1.62164	692	175.724
694	1.92155	743	1.62473	694	-170.798
696	1.92064	745	1.59866	696	-178.983
698	1.76956	747	1.59575	698	-173.198
700	0.784173	749	1.59558	700	-176.474
702	1.83297	751	1.61818	702	-169.205
704	1.79612	753	1.61261	704	-166.781
706	1.27475	755	1.61204	706	178.633
708	1.64732	757	1.6219	708	175.616
710	1.56166	759	1.62696	710	-166.395
712	1.77835	761	1.63115	712	171.89
714	1.8074	763	1.62963	714	167.092
716	1.15461	765	1.60773	716	173.443
718	1.55818	767	1.60592	718	-170.794
720	1.96305	769	1.60916	720	-179.548
722	1.72945	771	1.60661	722	-170.244
724	1.8193	773	1.61202	724	172.626
726	2.01916	775	1.59608	726	177.396
728	1.32944	777	1.57405	728	-176.743
730	1.75212	779	1.57006	730	-176.153
732	1.50964	781	1.56775	732	-168.119
734	1.1972	783	1.56829	734	177.572
736	1.70033	785	1.56322	736	-174.328
738	1.97047	787	1.56672	738	-164.018
740	0.619048	789	1.56267	740	-175.648
742	1.90666	791	1.57105	742	-173.531
744	1.44737	793	1.56471	744	-172.77
746	1.65727	795	1.57354	746	-163.588
748	1.34721	797	1.57302	748	-178.057
750	1.51035	799	1.57266	750	179.727
752	1.55682	801	1.578	752	158.774
754	1.86051	803	1.57732	754	-179.773
756	1.79751	805	1.56744	756	-165.234
758	1.80696	807	1.56241	758	174.995
760	1.71785	809	1.55866	760	173.273
762	1.44956	811	1.55448	762	-170.692
764	1.71795	813	1.56293	764	-177.241
766	1.68913	815	1.56746	766	-171.315
768	1.98998	817	1.55961	768	-177.668
770	1.52836	819	1.55539	770	-171.939
772	1.78956	821	1.56	772	-179.987
774	1.16676	823	1.55981	774	-178.345
776	1.51517	825	1.57319	776	175.357
778	1.60702	827	1.57597	778	179.148
780	1.89147	829	1.58235	780	-177.152
782	1.83764	831	1.57269	782	-172.204
784	1.82966	833	1.57276	784	-171.975
786	0.779983	835	1.5761	786	-168.45
788	1.76503	837	1.58873	788	176.868
790	1.81974	839	1.5856	790	176.339
792	1.83446	841	1.5741	792	-172.381
794	0.617982	843	1.5761	794	-164.286
796	1.77544	845	1.60143	796	-165.125
798	1.76091	847	1.60568	798	-170.427
800	1.91438	849	1.60683	800	-179.306
802	1.554	851	1.59703	802	-170.351
804	1.76774	853	1.5923	804	-157.625
806	1.76775	855	1.57612	806	172.779
808	1.90025	857	1.55205	808	-178.264
810	1.77157	859	1.5383	810	-154.147
812	1.70201	861	1.52446	812	175.855
814	0.712574	863	1.52889	814	178.932
816	1.06428	865	1.53185	816	176.105
818	1.71998	867	1.53475	818	164.267
820	1.83536	869	1.53093	820	172.668
822	1.99998	871	1.53072	822	-177.155
824	1.02254	873	1.5313	824	-170.097
826	0.917504	875	1.54806	826	-178.251
828	1.12998	877	1.56111	828	-174.762
830	1.63656	879	1.56536	830	176.263
832	1.53652	881	1.56993	832	171.58
834	0.943959	883	1.56261	834	165.834
836	1.87545	885	1.57796	836	-179.572
838	1.76787	887	1.56802	838	-173.235
840	1.03781	889	1.54049	840	-175.571
842	1.58956	891	1.53632	842	-166.664
844	1.88911	893	1.53914	844	-161.79
846	1.63112	895	1.53208	846	-174.694
848	1.32949	897	1.53416	848	168.796
850	1.77732	899	1.54961	850	174.714
852	1.52291	901	1.54323	852	175.65
854	1.36645	903	1.54913	854	-178.02
856	1.54581	905	1.55862	856	-172.676
858	1.61938	907	1.55808	858	-177.775
860	1.50898	909	1.55945	860	171.385
862	1.8721	911	1.56779	862	-171.489
864	1.94421	913	1.56247	864	-179.322
866	1.2969	915	1.55583	866	-176.019
868	1.7787	917	1.53916	868	-162.897
870	1.75928	919	1.5342	870	165.988
872	1.77962	921	1.53388	872	-163.386
874	1.83583	923	1.52916	874	178.91
876	1.65451	925	1.52714	876	-159.357
878	1.92603	927	1.52874	878	-178.677
880	1.40846	929	1.52139	880	-170.454
882	1.84072	931	1.52561	882	162.429
884	1.99685	933	1.51895	884	-175.845
886	1.41169	935	1.51354	886	172.301
888	1.60819	937	1.50796	888	-168.01
890	1.24479	939	1.51119	890	173.934
892	1.93473	941	1.52389	892	-171.73
894	1.8842	943	1.50225	894	-168.676
896	1.98781	945	1.50219	896	-159.066
898	1.81842	947	1.50058	898	173.133
900	1.4244	949	1.49947	900	175.82
902	1.31749	951	1.50496	902	173.238
904	0.959167	953	1.51201	904	166.934
906	0.563967	955	1.52595	906	-170.719
908	1.21297	957	1.54307	908	-167.915
910	1.07959	959	1.55647	910	-171.516
912	1.92338	961	1.57137	912	173.889
914	0.860322	963	1.55931	914	-162.385
916	1.20945	965	1.5766	916	-168.865
918	1.52897	967	1.57586	918	-163.781
920	1.82517	969	1.57505	920	178.291
922	2.02889	971	1.56682	922	179.422
924	1.86025	973	1.55377	924	-164.113
926	1.56996	975	1.54568	926	-174.538
928	1.34244	977	1.5513	928	177.591
930	1.86547	979	1.55758	930	-153.649
932	1.17035	981	1.55303	932	158.293
934	1.7113	983	1.5657	934	165.963
936	1.37849	985	1.56318	936	-160.566
938	0.391617	987	1.56833	938	-171.691
940	0.829221	989	1.59334	940	-174.095
942	1.73032	991	1.60728	942	-173.516
944	1.53624	993	1.60733	944	-59.0938
946	1.73506	995	1.6123	946	-68.0257
948	2.1022	997	1.6035	948	-46.2634
950	1.4584	999	1.58943	950	-56.5855
952	1.81792	1001	1.59229	952	-63.6728
954	1.84103	1003	1.5893	954	-51.8043
956	1.51839	1005	1.57508	956	-42.6734
958	1.68792	1007	1.57975	958	-46.5409
960	1.92594	1009	1.57626	960	-55.543
962	1.60611	1011	1.57156	962	-53.3721
964	1.61226	1013	1.57757	964	-69.6113
966	0.463524	1015	1.57254	966	-47.2174
968	1.53046	1017	1.59583	968	-69.6109
970	1.7436	1019	1.58617	970	-54.7779
972	1.54373	1021	1.58071	972	-64.6352
974	1.73475	1023	1.57016	974	-60.8149
976	1.73456	1025	1.57248	976	-59.3765
978	1.5586	1027	1.57751	978	-83.5866
980	1.61915	1029	1.55356	980	-168.346
982	1.50761	1031	1.55017	982	-177.88
984	1.72656	1033	1.53277	984	-175.797
986	1.13287	1035	1.51485	986	-156.237
988	1.76945	1037	1.49898	988	-170.636
990	1.87996	1039	1.4843	990	-179.925
992	0.852346	1041	1.45792	992	159.873
994	1.8812	1043	1.45243	994	170.567
996	1.90771	1045	1.43231	996	179.988
998	1.76252	1047	1.41247	998	-168.843
1000	1.69902	1049	1.39394	1000	-179.071
1002	1.67025	1051	1.38068	1002	177.457
1004	1.65618	1053	1.36984	1004	-167.283
1006	1.41991	1055	1.35467	1006	-167.478
1008	1.88283	1057	1.34895	1008	-166.401
1010	1.82476	1059	1.33563	1010	167.051
1012	1.3201	1061	1.32364	1012	178.228
1014	1.72504	1063	1.30767	1014	176.792
1016	1.17239	1065	1.29667	1016	169.378
1018	1.4886	1067	1.29911	1018	176.574
1020	1.41367	1069	1.27594	1020	-170.99
1022	1.37644	1071	1.2575	1022	170.695
1024	1.45566	1073	1.25102	1024	-174.674
1026	1.85092	1075	1.23676	1026	170.427
1028	1.6564	1077	1.22612	1028	-171.947
1030	1.63784	1079	1.20923	1030	169.857
1032	1.80401	1081	1.20048	1032	171.356
1034	1.5852	1083	1.20029	1034	-175.967
1036	1.63613	1085	1.19326	1036	-179.084
1038	1.64181	1087	1.1862	1038	171.8
1040	1.52661	1089	1.18551	1040	-179.016
1042	1.73249	1091	1.18011	1042	165.013
1044	1.78465	1093	1.15706	1044	-176.248
1046	1.29509	1095	1.14478	1046	-174.302
1048	1.39888	1097	1.15799	1048	175.929
1050	1.60156	1099	1.16027	1050	-167.75
1052	1.66855	1101	1.1519	1052	176.621
1054	1.13002	1103	1.13796	1054	-175.026
1056	1.75164	1105	1.14821	1056	173.499
1058	1.51366	1107	1.14663	1058	-170.994
1060	1.69049	1109	1.14951	1060	172.461
1062	1.90692	1111	1.1378	1062	-175.44
1064	1.36051	1113	1.13229	1064	-161.155
1066	1.62812	1115	1.11164	1066	-167.543
1068	1.04731	1117	1.0825	1068	175.556
1070	1.47058	1119	1.06205	1070	-169.377
1072	1.01634	1121	1.0359	1072	-179.17
1074	1.85085	1123	1.01766	1074	-179.613
1076	1.98632	1125	0.984819	1076	-175.155
1078	0.361002	1127	0.967561	1078	178.678
1080	1.44941	1129	0.9905	1080	-165.654
1082	0.637765	1131	0.995969	1082	-158.646
1084	0.830431	1133	1.01495	1084	-177.014
1086	0.339338	1135	1.03771	1086	-167.52
1088	1.03571	1137	1.06584	1088	-166.751
1090	0.561013	1139	1.0785	1090	-167.967
1092	0.577617	1141	1.09951	1092	-178.935
1094	0.875349	1143	1.12592	1094	-177.662
1096	0.915831	1145	1.14156	1096	-166.731
1098	0.836054	1147	1.15517	1098	-170.058
1100	1.03596	1149	1.17406	1100	174.646
1102	1.12813	1151	1.18596	1102	178.014
1104	0.897492	1153	1.19808	1104	-177.827
1106	1.13406	1155	1.21781	1106	-176.58
1108	1.21692	1157	1.2301	1108	174.872
1110	1.22528	1159	1.2377	1110	-179.043
1112	0.52144	1161	1.25332	1112	179.522
1114	1.17514	1163	1.28671	1114	-172.308
1116	1.29432	1165	1.29585	1116	-170.919
1118	0.330224	1167	1.30217	1118	179.091
1120	0.491538	1169	1.33312	1120	175.805
1122	1.05222	1171	1.35013	1122	-169.046
1124	0.742973	1173	1.36607	1124	-168.787
1126	1.319	1175	1.37513	1126	175.533
1128	0.811953	1177	1.39121	1128	-175.283
1130	1.20025	1179	1.40531	1130	176.201
1132	1.79439	1181	1.41511	1132	-174.63
1134	1.23353	1183	1.40986	1134	-176.723
1136	1.28313	1185	1.41719	1136	173.506
1138	1.60729	1187	1.42012	1138	178.264
1140	1.25693	1189	1.42225	1140	-178.172
1142	0.579632	1191	1.43382	1142	176.715
1144	1.17077	1193	1.45574	1144	-176.675
1146	1.95568	1195	1.47188	1146	178.645
1148	1.51292	1197	1.46753	1148	-173.009
1150	1.18308	1199	1.47424	1150	-155.322
1152	0.971595	1201	1.48405	1152	179.583
1154	1.64242	1203	1.49728	1154	-169.452
1156	1.67252	1205	1.5037	1156	-155.253
1158	1.65796	1207	1.50713	1158	179.723
1160	1.10494	1209	1.50833	1160	173.24
1162	1.63136	1211	1.52281	1162	-177.409
1164	0.327696	1213	1.52407	1164	-172.484
1166	0.171233	1215	1.5528	1166	-176.806
1168	0.02486	1217	1.58803	1168	174.152
1170	0.163054	1219	1.62179	1170	171.6
1172	0.104478	1221	1.65094	1172	-168.083
1174	0.208769	1223	1.68454	1174	-178.617
1176	1.12341	1225	1.71349	1176	-159.905
1178	1.50792	1227	1.72212	1178	-177.516
1180	1.72287	1229	1.73018	1180	-172.769
1182	1.58679	1231	1.72591	1182	-173.759
1184	1.96844	1233	1.72732	1184	-173.112
1186	1.74597	1235	1.73229	1186	-160.249
1188	1.66884	1237	1.73744	1188	-178.512
1190	1.61148	1239	1.74134	1190	-171.608
1192	1.89782	1241	1.73886	1192	177.406
1194	1.65767	1243	1.73042	1194	161.986
1196	1.59591	1245	1.72918	1196	-166.889
1198	1.78087	1247	1.73303	1198	175.987
1200	1.63108	1249	1.73305	1200	176.175
1202	1.73409	1251	1.73906	1202	169.208
1204	1.88397	1253	1.74222	1204	-167.694
1206	1.74857	1255	1.73359	1206	173.336
1208	1.59693	1257	1.73621	1208	-174.799
1210	2.00632	1259	1.74106	1210	-171.084
1212	2.19062	1261	1.73944	1212	-176.14
1214	1.63224	1263	1.73056	1214	-177.741
1216	1.61029	1265	1.72681	1216	-174.762
1218	1.87782	1267	1.73072	1218	-173.981
1220	1.34201	1269	1.73177	1220	-179.881
1222	1.84928	1271	1.72605	1222	-177.733
1224	1.19585	1273	1.72023	1224	-169.106
1226	2.12316	1275	1.73451	1226	-177.742
1228	1.51665	1277	1.72606	1228	-163.597
1230	1.69055	1279	1.73147	1230	175.609
1232	1.53167	1281	1.72805	1232	-178.838
1234	1.60016	1283	1.72924	1234	-168.172
1236	1.42949	1285	1.72924	1236	-167.326
1238	1.71399	1287	1.74195	1238	178.706
1240	1.83527	1289	1.74125	1240	174.373
1242	1.67573	1291	1.73676	1242	174.345
1244	1.97778	1293	1.73292	1244	-155.736
1246	1.73788	1295	1.72597	1246	176.504
1248	1.84883	1297	1.72627	1248	168.72
1250	1.67361	1299	1.72354	1250	162.284
1252	1.63285	1301	1.7096	1252	-179.762
1254	1.96331	1303	1.6976	1254	-178.674
1256	1.84411	1305	1.68247	1256	172.344
1258	1.71785	1307	1.66062	1258	176.494
1260	1.829	1309	1.64403	1260	-163.457
1262	1.69443	1311	1.63359	1262	-173.93
1264	1.76418	1313	1.6196	1264	174.815
1266	1.93265	1315	1.61512	1266	-164.407
1268	1.71299	1317	1.60916	1268	164.655
1270	1.62041	1319	1.58838	1270	-179.449
1272	1.78461	1321	1.56001	1272	-166.984
1274	1.65611	1323	1.54317	1274	175.286
1276	1.5553	1325	1.53829	1276	174.524
1278	1.91071	1327	1.54032	1278	-179.135
1280	1.50922	1329	1.50694	1280	-172.135
1282	1.65737	1331	1.50846	1282	176.586
1284	2.21688	1333	1.49051	1284	177.026
1286	2.00341	1335	1.45692	1286	172.758
1288	1.86379	1337	1.43557	1288	-164.438
1290	1.48791	1339	1.43153	1290	-160.151
1292	1.47538	1341	1.43597	1292	-172.756
1294	1.59601	1343	1.4421	1294	-176.514
1296	1.78808	1345	1.44364	1296	-171.425
1298	1.78184	1347	1.44158	1298	173.497
1300	1.9316	1349	1.44166	1300	-169.001
1302	1.89215	1351	1.42907	1302	-175.148
1304	1.4528	1353	1.42622	1304	-175.305
1306	1.87962	1355	1.43375	1306	171.085
1308	1.83924	1357	1.43079	1308	-173.42
1310	1.92541	1359	1.41777	1310	173.651
1312	1.7463	1361	1.42009	1312	-171.177
1314	1.445	1363	1.42074	1314	-176.297
1316	1.80561	1365	1.43158	1316	-176.465
1318	1.93058	1367	1.42618	1318	-175.522
1320	1.05563	1369	1.42613	1320	-174.063
1322	1.55854	1371	1.43686	1322	178.394
1324	1.91002	1373	1.43922	1324	173.628
1326	1.70051	1375	1.43898	1326	177.654
1328	1.78728	1377	1.44592	1328	-173.789
1330	1.51951	1379	1.44635	1330	-172.595
1332	1.59093	1381	1.45073	1332	-176.08
1334	1.60033	1383	1.45162	1334	-174.119
1336	2.06474	1385	1.4503	1336	-166.523
1338	1.67899	1387	1.44337	1338	-164.787
1340	1.61081	1389	1.44302	1340	-179.588
1342	1.48413	1391	1.43875	1342	-174.327
1344	1.63028	1393	1.44646	1344	170.789
1346	1.75249	1395	1.45438	1346	-169.498
1348	1.71243	1397	1.45553	1348	-179.076
1350	0.976836	1399	1.45497	1350	-175.194
1352	1.03259	1401	1.47434	1352	-177.185
1354	1.2071	1403	1.48438	1354	-166.188
1356	0.751266	1405	1.49112	1356	-171.626
1358	0.888487	1407	1.50857	1358	178.365
1360	1.30705	1409	1.53012	1360	170.412
1362	0.995045	1411	1.53594	1362	-175.804
1364	1.53998	1413	1.55117	1364	-169.027
1366	1.63451	1415	1.55523	1366	166.637
1368	0.674035	1417	1.56485	1368	175.62
1370	0.202033	1419	1.58911	1370	-176.249
1372	0.942706	1421	1.6249	1372	176.022
1374	1.41187	1423	1.63561	1374	-166.879
1376	1.65694	1425	1.63462	1376	169.272
1378	0.241622	1427	1.6276	1378	-173.376
1380	1.58509	1429	1.63827	1380	173.122
1382	0.760188	1431	1.61098	1382	-169.992
1384	0.53737	1433	1.59886	1384	-156.396
1386	0.936067	1435	1.61954	1386	173.383
1388	1.66165	1437	1.60535	1388	-171.472
1390	1.71004	1439	1.6012	1390	171.038
1392	1.78144	1441	1.59446	1392	172.999
1394	1.67309	1443	1.58669	1394	-160.485
1396	1.68517	1445	1.56955	1396	-176.834
1398	1.78598	1447	1.55826	1398	-166.397
1400	1.30177	1449	1.55851	1400	-172.527
1402	1.74983	1451	1.55999	1402	-179.581
1404	1.82927	1453	1.56132	1404	174.99
1406	1.73195	1455	1.56177	1406	-179.693
1408	1.188	1457	1.56437	1408	-169.285
1410	2.04143	1459	1.56966	1410	-179.892
1412	1.77876	1461	1.56844	1412	-175.106
1414	1.98686	1463	1.5671	1414	-178.243
1416	1.53566	1465	1.56082	1416	-169.067
1418	1.92799	1467	1.57067	1418	179.396
1420	1.59245	1469	1.56995	1420	160.436
1422	1.6762	1471	1.57832	1422	-163.455
1424	1.89815	1473	1.58384	1424	-166.444
1426	2.04761	1475	1.58355	1426	178.498
1428	1.80899	1477	1.57537	1428	-169.572
1430	1.73805	1479	1.57838	1430	-177.571
1432	1.63583	1481	1.58253	1432	-164.647
1434	1.5343	1483	1.57941	1434	171.617
1436	1.71816	1485	1.59013	1436	178.569
1438	1.6616	1487	1.59488	1438	172.12
1440	1.39737	1489	1.58145	1440	179.807
1442	1.86935	1491	1.58553	1442	168.178
1444	2.0261	1493	1.57789	1444	-168.08
1446	1.81032	1495	1.57152	1446	-178.22
1448	1.6845	1497	1.57598	1448	-155.493
1450	1.94523	1499	1.5651	1450	173.558
1452	1.53458	1501	1.55121	1452	177.875
1454	1.54422	1503	1.52078	1454	171.286
1456	1.62349	1505	1.50052	1456	-179.019
1458	1.96616	1507	1.47059	1458	-170.829
1460	1.59785	1509	1.43425	1460	-172.535
1462	1.75668	1511	1.40491	1462	-159.56
1464	1.7429	1513	1.37194	1464	170.483
1466	2.11554	1515	1.34514	1466	-179.336
1468	1.88732	1517	1.30781	1468	-173.185
1470	1.99146	1519	1.27508	1470	-163.468
1472	1.478	1521	1.23945	1472	165.802
1474	1.3622	1523	1.21297	1474	-176.381
1476	1.30593	1525	1.19428	1476	176.55
1478	0.775361	1527	1.17362	1478	-177.632
1480	0.220732	1529	1.16498	1480	-173.669
1482	0.154229	1531	1.16424	1482	-160.469
1484	1.5712	1533	1.18693	1484	-176.335
1486	0.226557	1535	1.18955	1486	-170.019
1488	1.45427	1537	1.2172	1488	-169.742
1490	1.37277	1539	1.22098	1490	-174.552
1492	1.3931	1541	1.22915	1492	175.694
1494	0.816183	1543	1.23451	1494	-179.409
1496	1.1206	1545	1.25901	1496	172.793
1498	1.79866	1547	1.26432	1498	-176.523
1500	1.37531	1549	1.26285	1500	172.648
1502	1.81652	1551	1.27391	1502	-178.751
1504	1.85193	1553	1.28144	1504	-175.558
1506	1.86179	1555	1.27853	1506	-176.082
1508	1.45274	1557	1.28041	1508	164.259
1510	1.98011	1559	1.2914	1510	171.826
1512	1.71187	1561	1.29631	1512	161.728
1514	1.67309	1563	1.29642	1514	-169.863
1516	2.02772	1565	1.30095	1516	-170.687
1518	1.89243	1567	1.29628	1518	-179.598
1520	2.01064	1569	1.28884	1520	160.067
1522	1.95247	1571	1.28446	1522	170.423
1524	1.8835	1573	1.28119	1524	172.472
1526	1.63846	1575	1.2773	1526	-171.271
1528	1.95947	1577	1.28192	1528	-179.118
1530	1.94555	1579	1.27996	1530	-179.521
1532	1.48017	1581	1.27343	1532	176.501
1534	2.07005	1583	1.28049	1534	-168.238
1536	1.95585	1585	1.27264	1536	176.434
1538	0.989924	1587	1.26809	1538	-170.878
1540	1.60118	1589	1.29216	1540	-173.353
1542	1.48764	1591	1.29758	1542	-178.805
1544	1.7077	1593	1.30166	1544	164.819
1546	2.03298	1595	1.30088	1546	166.871
1548	1.14087	1597	1.2998	1548	-157.567
1550	1.25077	1599	1.30423	1550	-169.675
1552	0.012933	1601	1.3161	1552	-167.828
1554	0.530933	1603	1.34933	1554	-164.85
1556	0.127074	1605	1.37416	1556	-177.87
1558	0.149223	1607	1.40869	1558	-159.763
1560	0.130842	1609	1.43774	1560	170.884
1562	0.108281	1611	1.46312	1562	-164.506
1564	0.403048	1613	1.49579	1564	-179.395
1566	0.249028	1615	1.52602	1566	-175.418
1568	0.25076	1617	1.55028	1568	-175.267
1570	0.210008	1619	1.57946	1570	173.763
1572	0.153895	1621	1.61736	1572	-174.581
1574	0.427624	1623	1.65475	1574	-168.179
1576	0.273099	1625	1.67053	1576	-179.94
1578	0.343227	1627	1.68259	1578	173.724
1580	0.183796	1629	1.70356	1580	-176.305
1582	1.28871	1631	1.71089	1582	-172.488
1584	1.70215	1633	1.71925	1584	-174.347
1586	1.6092	1635	1.71776	1586	-179.653
1588	1.6432	1637	1.72232	1588	-171.127
1590	1.78109	1639	1.72679	1590	173.948
1592	1.66108	1641	1.72322	1592	-170.122
1594	2.04115	1643	1.72187	1594	-165.736
1596	1.38637	1645	1.70947	1596	163.025
1598	1.72505	1647	1.71295	1598	-168.99
1600	1.92843	1649	1.71613	1600	-167.745
1602	2.1931	1651	1.70552	1602	176.038
1604	1.70603	1653	1.69758	1604	-159.843
1606	1.95611	1655	1.69297	1606	164.869
1608	2.00223	1657	1.68895	1608	-176.879
1610	2.22542	1659	1.67509	1610	171.64
1612	1.71728	1661	1.66444	1612	179.001
1614	1.89954	1663	1.6676	1614	-173.547
1616	1.7946	1665	1.65768	1616	-175.371
1618	1.52008	1667	1.6525	1618	-172.143
1620	1.79174	1669	1.65714	1620	-160.62
1622	1.78888	1671	1.65786	1622	-178.339
1624	1.68921	1673	1.65978	1624	-173.217
1626	1.86928	1675	1.66171	1626	-160.343
1628	1.86176	1677	1.6629	1628	169.958
1630	1.61901	1679	1.66638	1630	-174.868
1632	1.83325	1681	1.66715	1632	-165.867
1634	1.67758	1683	1.66911	1634	-167.921
1636	1.72802	1685	1.67248	1636	-167.13
1638	2.19342	1687	1.68051	1638	175.212
1640	1.8723	1689	1.66575	1640	-174.508
1642	1.69158	1691	1.66067	1642	-164.911
1644	1.66869	1693	1.65538	1644	-172.561
1646	1.97924	1695	1.66027	1646	178.15
1648	1.36218	1697	1.65908	1648	175.397
1650	1.84442	1699	1.66169	1650	-177.131
1652	1.67433	1701	1.64743	1652	177.112
1654	1.77245	1703	1.64291	1654	-153.931
1656	1.85348	1705	1.64612	1656	177.143
1658	1.60193	1707	1.64014	1658	-169.715
1660	1.39959	1709	1.64067	1660	176.038
1662	1.74181	1711	1.65261	1662	-166.414
1664	1.91437	1713	1.65222	1664	-172.333
1666	1.46246	1715	1.65092	1666	-175.746
1668	1.70961	1717	1.64775	1668	-173.842
1670	2.10478	1719	1.64772	1670	-175.687
1672	2.02332	1721	1.63867	1672	-179.937
1674	1.21679	1723	1.62998	1674	-160.933
1676	0.876377	1725	1.64114	1676	-176.554
1678	1.39152	1727	1.65421	1678	-162.307
1680	0.550359	1729	1.65963	1680	-169.672
1682	1.70678	1731	1.68767	1682	174.798
1684	1.62735	1733	1.6864	1684	-171.76
1686	1.83742	1735	1.68774	1686	-158.798
1688	1.86647	1737	1.68176	1688	-179.609
1690	1.60288	1739	1.65485	1690	-173.352
1692	1.59347	1741	1.6455	1692	-167.737
1694	1.42119	1743	1.63607	1694	175.555
1696	1.56018	1745	1.64433	1696	-167.528
1698	1.88399	1747	1.64804	1698	-168.861
1700	1.39831	1749	1.64868	1700	-172.512
1702	1.79578	1751	1.65571	1702	-177.776
1704	1.4755	1753	1.65089	1704	-163.228
1706	1.75527	1755	1.65633	1706	-166.864
1708	1.30929	1757	1.65588	1708	-172.147
1710	1.6931	1759	1.66019	1710	175.284
1712	1.8751	1761	1.65963	1712	-174.069
1714	1.40363	1763	1.65771	1714	-168.455
1716	1.53557	1765	1.66201	1716	-156.249
1718	1.75192	1767	1.66387	1718	175.638
1720	1.82784	1769	1.66817	1720	-166.396
1722	1.88501	1771	1.6597	1722	172.668
1724	1.78536	1773	1.65679	1724	-176.496
1726	1.92912	1775	1.65888	1726	-178.158
1728	2.03574	1777	1.65267	1728	-163.041
1730	1.65728	1779	1.64409	1730	-170.478
1732	1.93158	1781	1.64958	1732	179.029
1734	1.84582	1783	1.64636	1734	166.423
1736	2.12971	1785	1.64146	1736	178.45
1738	1.45548	1787	1.63788	1738	-177.282
1740	1.61823	1789	1.64277	1740	-172.662
1742	1.42714	1791	1.64724	1742	179.899
1744	1.91318	1793	1.64736	1744	-178.049
1746	1.9198	1795	1.63953	1746	-166.976
1748	1.49252	1797	1.63943	1748	168.958
1750	1.13127	1799	1.64532	1750	-164.935
1752	1.44858	1801	1.65054	1752	172.501
1754	1.93301	1803	1.6531	1754	-170.337
1756	1.55426	1805	1.65546	1756	-167.115
1758	1.62818	1807	1.66332	1758	-175.182
1760	1.99704	1809	1.67272	1760	179.186
1762	1.72191	1811	1.66415	1762	-175.524
1764	1.84966	1813	1.66629	1764	170.831
1766	1.30402	1815	1.66234	1766	-177.94
1768	1.70789	1817	1.67309	1768	-170.017
1770	1.65233	1819	1.6773	1770	-169.748
1772	1.58888	1821	1.67775	1772	-178.277
1774	1.77474	1823	1.68078	1774	-152.72
1776	1.52984	1825	1.68331	1776	-174.477
1778	1.66273	1827	1.68628	1778	179.171
1780	1.95229	1829	1.68182	1780	175.993
1782	1.64328	1831	1.68144	1782	-166.053
1784	1.69426	1833	1.67999	1784	-175.711
1786	1.5386	1835	1.68049	1786	-175.009
1788	0.520768	1837	1.68768	1788	-178.881
1790	1.13519	1839	1.71687	1790	-175.209
1792	1.12238	1841	1.73401	1792	179.312
1794	1.8341	1843	1.74705	1794	174.677
1796	1.74559	1845	1.74788	1796	-178.265
1798	1.91577	1847	1.74805	1798	167.274
1800	1.7498	1849	1.74737	1800	176.419
1802	1.55507	1851	1.7476	1802	178.719
1804	1.74734	1853	1.74482	1804	-165.533
1806	1.7328	1855	1.73811	1806	-167.712
1808	1.52477	1857	1.73927	1808	-172.935
1810	1.66523	1859	1.7399	1810	-175.9
1812	1.77903	1861	1.73798	1812	-178.924
1814	1.61846	1863	1.7312	1814	-168.594
1816	1.62859	1865	1.72885	1816	174.151
1818	1.9669	1867	1.73639	1818	164.68
1820	1.40444	1869	1.72968	1820	-174.198
1822	1.73949	1871	1.73908	1822	-176.809
1824	1.88973	1873	1.73622	1824	-170.333
1826	1.61892	1875	1.73266	1826	-173.198
1828	1.60681	1877	1.73649	1828	-178.908
1830	1.93181	1879	1.74241	1830	-170.79
1832	1.77038	1881	1.73744	1832	179.335
1834	1.60087	1883	1.73188	1834	-164.403
1836	1.95056	1885	1.7352	1836	-177.399
1838	1.70004	1887	1.7334	1838	-170.345
1840	1.84174	1889	1.73261	1840	-176.676
1842	1.43303	1891	1.73722	1842	-171.034
1844	1.52187	1893	1.74719	1844	179.789
1846	1.91477	1895	1.75123	1846	-170.636
1848	1.78719	1897	1.75619	1848	-164.774
1850	1.3919	1899	1.75096	1850	171.191
1852	1.57682	1901	1.7512	1852	-179.412
1854	2.05096	1903	1.75774	1854	-172.564
1856	1.94745	1905	1.75264	1856	-151.442
1858	2.09793	1907	1.75113	1858	-161.299
1860	1.56837	1909	1.73826	1860	-179.817
1862	1.82915	1911	1.74732	1862	171.446
1864	1.65194	1913	1.74996	1864	-167.773
1866	1.84146	1915	1.75331	1866	-172.712
1868	1.91861	1917	1.75546	1868	-166.843
1870	1.67494	1919	1.75726	1870	-173.121
1872	1.74043	1921	1.76822	1872	-175.695
1874	1.90126	1923	1.77049	1874	-163.805
1876	1.67797	1925	1.76861	1876	-171.109
1878	1.43996	1927	1.77227	1878	-178.136
1880	1.93345	1929	1.78005	1880	-165.124
1882	1.57038	1931	1.7746	1882	172.218
1884	1.71958	1933	1.77404	1884	-175.28
1886	1.89787	1935	1.77767	1886	-166.054
1888	1.98053	1937	1.77401	1888	-164.184
1890	1.99195	1939	1.76398	1890	178.994
1892	1.77435	1941	1.75855	1892	175.91
1894	1.87589	1943	1.75971	1894	-161.898
1896	1.75376	1945	1.75837	1896	-176.424
1898	1.88218	1947	1.75904	1898	174.335
1900	1.76087	1949	1.75518	1900	-172.371
1902	1.41604			1902	178.609
1904	1.41232			1904	-174.881
1906	1.79038			1906	-167.472
1908	1.55642			1908	-166.952
1910	1.56929			1910	174.366
1912	1.44007			1912	174.229
1914	1.50074			1914	-175.336
1916	2.00581			1916	-176.712
1918	1.63142			1918	-163.493
1920	1.87459			1920	-175.486
1922	1.59649			1922	179.83
1924	1.71149			1924	173.628
1926	1.81047			1926	-174.365
1928	1.90295			1928	167.955
1930	1.68308			1930	-173.108
1932	1.49253			1932	179.432
1934	1.76685			1934	-172.104
1936	1.86043			1936	179.293
1938	1.66077			1938	-164.723
1940	2.07194			1940	-169.051
1942	1.93159			1942	-162.819
1944	1.72384			1944	-166.075
1946	2.16297			1946	175.043
1948	1.52537			1948	-178.793
1950	1.40397			1950	-162.609
1952	1.90379			1952	-169.74
1954	1.79594			1954	177.869
1956	1.87238			1956	-169.767
1958	1.45415			1958	-164.757
1960	2.02116			1960	-169.876
1962	1.96134			1962	-171.834
1964	1.81943			1964	-169.189
1966	1.94925			1966	174.443
1968	2.00827			1968	-162.104
1970	2.22317			1970	-171.368
1972	1.85406			1972	179.756
1974	1.80678			1974	-172.116
1976	1.86137			1976	-177.976
1978	1.82885			1978	176.438
1980	1.66086			1980	-153.168
1982	1.54232			1982	-167.459
1984	1.90119			1984	172.973
1986	1.71486			1986	179.452
1988	1.47901			1988	-178.74
1990	1.72032			1990	179.654
1992	1.83253			1992	-177.745
1994	1.80882			1994	-169.288
1996	1.78737			1996	-162.582
1998	1.68883			1998	-179.67

## Sheet: i-4
Raw data		Running average
Simulation time [ns]	d1-d2 distance [A]	Simulation time [ns]	d1-d2 distance [A]	Simulation time [ns]	F360 dihedral angle [°]
0	1.0109	49	1.08753	0	-171.555
2	0.691136	51	1.07059	2	177.312
4	0.49173	53	1.08038	4	169.687
6	0.849262	55	1.09424	6	-174.866
8	1.37954	57	1.11924	8	167.702
10	0.826603	59	1.1028	10	162.07
12	0.740281	61	1.10386	12	-176.632
14	0.444878	63	1.10602	14	155.652
16	0.555798	65	1.10197	16	-172.109
18	1.12409	67	1.11954	18	166.809
20	0.69996	69	1.09763	20	177.697
22	0.95935	71	1.1238	22	-175.657
24	1.58292	73	1.14219	24	155.068
26	0.729829	75	1.1468	26	-165.939
28	2.03799	77	1.17243	28	155.776
30	0.16019	79	1.17246	30	-172.968
32	1.39949	81	1.21008	32	167.931
34	0.387285	83	1.21934	34	177.9
36	1.84417	85	1.24941	36	-173.665
38	1.17497	87	1.25126	38	170.656
40	2.1277	89	1.26449	40	171.813
42	1.91814	91	1.26109	42	173.775
44	0.686542	93	1.25986	44	179.899
46	1.21768	95	1.28324	46	174.691
48	0.819869	97	1.29305	48	176.715
50	1.75268	99	1.31195	50	95.38
52	0.628436	101	1.31325	52	172.803
54	2.00885	103	1.33806	54	177.273
56	1.94897	105	1.33428	56	-177.236
58	2.12654	107	1.33463	58	171.752
60	0.415064	109	1.32815	60	171.702
62	1.50494	111	1.36159	62	-172.663
64	0.850866	113	1.36818	64	-165.966
66	0.569326	115	1.38743	66	177.871
68	1.1813	117	1.41369	68	163.783
70	0.587463	119	1.42701	70	-172.876
72	1.56005	121	1.45122	72	176.632
74	1.0613	123	1.458	74	161.754
76	0.474217	125	1.47766	76	170.603
78	1.45391	127	1.50606	78	-175.441
80	0.924911	129	1.51572	80	178.495
82	1.21058	131	1.53575	82	179.393
84	1.04465	133	1.55002	84	176.648
86	1.11376	135	1.5693	86	-177.896
88	1.83245	137	1.58708	88	163.503
90	1.03585	139	1.5911	90	176.436
92	1.09495	141	1.60826	92	177.03
94	0.116345	143	1.62312	94	170.439
96	0.884097	145	1.65804	96	179.28
98	1.1349	147	1.67757	98	170.263
100	0.163776	149	1.69388	100	160.089
102	1.1804	151	1.729	102	174.148
104	1.18507	153	1.74754	104	-171.523
106	2.09926	155	1.76282	106	153.488
108	0.557427	157	1.75681	108	171.102
110	0.87938	159	1.7836	110	172.5
112	0.848599	161	1.80754	112	171.854
114	0.242223	163	1.82988	114	165.246
116	1.43451	165	1.86143	116	177.478
118	0.028352	167	1.87173	118	164.179
120	2.0084	169	1.90993	120	162.737
122	1.87916	171	1.90906	122	169.12
124	1.81314	173	1.91178	124	171.131
126	2.0113	175	1.91345	126	176.889
128	2.03952	177	1.90973	128	-165.671
130	2.04148	179	1.90505	130	-170.928
132	1.86215	181	1.90283	132	-158.224
134	1.89089	183	1.90513	134	176.425
136	1.93684	185	1.90402	136	173.367
138	1.83634	187	1.90778	138	154.543
140	1.95779	189	1.90883	140	-165.286
142	1.85641	191	1.90811	142	173.973
144	1.85548	193	1.90932	144	179.131
146	1.70828	195	1.9126	146	169.283
148	1.76476	197	1.91543	148	153.518
150	1.81791	199	1.91655	150	-160.078
152	1.869	201	1.91745	152	163.219
154	1.81961	203	1.91913	154	-172.898
156	1.96639	205	1.92241	156	176.041
158	1.80258	207	1.92158	158	-172.969
160	2.08724	209	1.92501	160	171.523
162	1.83438	211	1.9199	162	-177.763
164	1.81319	213	1.92079	164	179.534
166	1.88273	215	1.92111	166	-173.443
168	1.84735	217	1.92276	168	-179.424
170	1.79749	219	1.92473	170	173.429
172	1.89926	221	1.92633	172	-168.14
174	2.0444	223	1.92523	174	170.983
176	1.89434	225	1.92135	176	174.476
178	1.93655	227	1.923	178	157.681
180	1.92659	229	1.92513	180	-176.785
182	1.92395	231	1.92691	182	173.459
184	2.00854	233	1.92748	184	164.742
186	2.00309	235	1.92503	186	176.036
188	2.03328	237	1.9209	188	178.904
190	1.89383	239	1.91802	190	167.92
192	1.83828	241	1.91737	192	-165.732
194	1.86188	243	1.91855	194	-161.2
196	1.86104	245	1.91572	196	178.04
198	1.95021	247	1.91606	198	174.945
200	1.91952	249	1.91513	200	-166.665
202	2.10754	251	1.91302	202	173.983
204	1.94913	253	1.90981	204	-158.371
206	1.79856	255	1.90827	206	-172.328
208	1.89736	257	1.90926	208	-172.476
210	2.07628	259	1.91192	210	-175.186
212	1.96535	261	1.90922	212	-161.73
214	1.82005	263	1.9085	214	-174.23
216	1.94933	265	1.90888	216	-166.023
218	1.93845	267	1.90748	218	-172.521
220	1.96462	269	1.90737	220	-165.8
222	2.01523	271	1.90612	222	-171.34
224	1.89685	273	1.90146	224	-172.585
226	1.82519	275	1.90044	226	-175.362
228	1.8057	277	1.90098	228	-173.682
230	1.93052	279	1.90285	230	167.793
232	1.97692	281	1.90171	232	-175.737
234	1.83529	283	1.90063	234	-174.414
236	2.12511	285	1.89611	236	-179.708
238	1.88861	287	1.8894	238	170.476
240	1.92187	289	1.89029	240	179.505
242	1.91663	291	1.88983	242	-154.266
244	2.01994	293	1.89217	244	166.656
246	1.84946	295	1.88644	246	-177.942
248	1.82079	297	1.88447	248	-171.176
250	1.86301	299	1.88336	250	-176.992
252	1.95289	301	1.88407	252	-166.485
254	1.98352	303	1.8838	254	178.745
256	1.92518	305	1.88232	256	-167.978
258	1.97411	307	1.88242	258	-167.804
260	1.83154	309	1.88444	260	-172.793
262	1.87879	311	1.88716	262	176.155
264	1.8291	313	1.88603	264	-175.471
266	1.96561	315	1.89006	266	166.234
268	1.94587	317	1.89177	268	174.85
270	1.87719	319	1.89069	270	164.007
272	1.84453	321	1.89273	272	177.1
274	1.85007	323	1.89419	274	-176.78
276	1.97715	325	1.89358	276	178.501
278	2.0431	327	1.89384	278	-167.836
280	2.01534	329	1.89263	280	-176.806
282	1.9523	331	1.89203	282	169.757
284	1.88608	333	1.8893	284	153.223
286	1.7967	335	1.88981	286	170.626
288	1.88948	337	1.89343	288	-171.222
290	1.86143	339	1.89754	290	169.747
292	1.89688	341	1.8982	292	171.102
294	1.7207	343	1.89974	294	-173.56
296	1.87804	345	1.90222	296	173.546
298	1.90359	347	1.9026	298	-160.703
300	1.81405	349	1.90375	300	-167.443
302	1.94719	351	1.90594	302	172.782
304	1.87181	353	1.90897	304	177.1
306	1.84827	355	1.90822	306	165.496
308	2.03044	357	1.91167	308	173.027
310	1.941	359	1.90467	310	-169.67
312	1.92935	361	1.90311	312	-159.389
314	1.839	363	1.90457	314	175.841
316	1.87938	365	1.90635	316	-176.039
318	1.93316	367	1.90818	318	-164.705
320	1.90205	369	1.91125	320	-154.735
322	1.78198	371	1.91178	322	-171.052
324	1.8462	373	1.91081	324	165.8
326	1.85206	375	1.91126	326	-167.821
328	1.89922	377	1.91297	328	175.384
330	1.87332	379	1.91495	330	-158.574
332	1.92311	381	1.91263	332	178.853
334	1.60919	383	1.90913	334	-149.199
336	1.78971	385	1.91744	336	177.819
338	1.93321	387	1.92029	338	178.135
340	1.89884	389	1.92125	340	-173.847
342	2.0336	391	1.92145	342	178.01
344	1.73351	393	1.91985	344	-173.544
346	1.75068	395	1.92228	346	166.27
348	1.76564	397	1.92699	348	-169.415
350	1.89824	399	1.92904	350	178.457
352	1.93928	401	1.93171	352	-175.066
354	1.90991	403	1.93242	354	-168.188
356	1.92996	405	1.93654	356	174.545
358	2.07508	407	1.93412	358	-171.634
360	1.96776	409	1.93259	360	-179.533
362	1.82195	411	1.92919	362	178.55
364	2.03088	413	1.92926	364	-165.521
366	2.05117	415	1.92846	366	-167.933
368	1.89172	417	1.92499	368	-175.602
370	1.97907	419	1.92988	370	-172.834
372	1.91787	421	1.92672	372	175.579
374	1.81938	423	1.92539	374	-168.609
376	1.98994	425	1.92732	376	-166.367
378	1.98264	427	1.9264	378	-174.481
380	1.98535	429	1.92699	380	-169.193
382	1.81593	431	1.92444	382	172.968
384	1.91165	433	1.92251	384	-164.306
386	1.97774	435	1.92096	386	-175.822
388	2.09466	437	1.9183	388	172.027
390	1.89481	439	1.91569	390	176.852
392	1.97369	441	1.91473	392	179.428
394	1.84495	443	1.9156	394	-169.632
396	1.8966	445	1.91977	396	171.773
398	1.96107	447	1.92138	398	169.905
400	1.92378	449	1.91795	400	-173.962
402	2.09875	451	1.91368	402	174.31
404	1.83404	453	1.91005	404	177.652
406	2.02121	455	1.91221	406	-169.985
408	1.68033	457	1.91145	408	-175.841
410	1.86295	459	1.91711	410	179.753
412	2.00212	461	1.91994	412	172.616
414	1.92824	463	1.91591	414	-170.006
416	1.97074	465	1.91428	416	-167.822
418	2.08666	467	1.90908	418	-176.631
420	1.92877	469	1.9059	420	171.42
422	1.73348	471	1.9047	422	170.068
424	1.86859	473	1.90417	424	175.325
426	1.93729	475	1.89997	426	-170
428	1.99836	477	1.897	428	-167.88
430	1.7575	479	1.89553	430	-176.285
432	1.74804	481	1.89706	432	177.514
434	2.02492	483	1.90003	434	159.626
436	1.93174	485	1.89562	436	-145.819
438	1.98162	487	1.89609	438	-167.41
440	1.90865	489	1.89097	440	-177.227
442	1.95373	491	1.88911	442	171.5
444	1.85471	493	1.88868	444	-161.656
446	1.98655	495	1.8886	446	-157.095
448	1.86802	497	1.88943	448	172.553
450	2.03146	499	1.89468	450	-171.72
452	1.97478	501	1.8893	452	174.724
454	2.11596	503	1.8905	454	179.04
456	1.80906	505	1.8862	456	159.691
458	1.9986	507	1.88865	458	170.705
460	1.798	509	1.88347	460	-169.381
462	1.8252	511	1.88834	462	178.738
464	1.9911	513	1.89038	464	171.424
466	1.87753	515	1.88745	466	169.388
468	2.13637	517	1.88458	468	-179.984
470	1.82087	519	1.88214	470	171.738
472	1.85128	521	1.88249	472	176.322
474	1.91606	523	1.88168	474	-174.644
476	1.94391	525	1.88448	476	164.4
478	2.01228	527	1.88045	478	179.56
480	1.85752	529	1.87827	480	-157.347
482	1.71951	531	1.87936	482	-174.501
484	1.83401	533	1.88431	484	177.157
486	1.84478	535	1.88682	486	-167.019
488	1.96455	537	1.88749	488	179.899
490	1.84676	539	1.88813	490	-174.566
492	2.01693	541	1.89003	492	173.751
494	2.05369	543	1.8857	494	-152.81
496	1.97709	545	1.88409	496	-163.258
498	1.78946	547	1.88416	498	-176.499
500	1.71025	549	1.88565	500	178.587
502	1.91728	551	1.89041	502	-175.055
504	1.94197	553	1.88917	504	173.576
506	1.98334	555	1.8884	506	-171.007
508	1.96312	557	1.88951	508	177.455
510	2.0046	559	1.88674	510	175.779
512	1.8006	561	1.88584	512	170.569
514	1.8465	563	1.88729	514	175.863
516	1.71077	565	1.88699	516	-177.837
518	1.92781	567	1.88926	518	169.557
520	1.86905	569	1.88773	520	-166.231
522	1.7066	571	1.88904	522	170.825
524	1.65883	573	1.89553	524	-176.719
526	1.78878	575	1.89994	526	-171.326
528	1.92464	577	1.90113	528	-175.921
530	1.83407	579	1.89677	530	178.226
532	1.89647	581	1.89966	532	174.12
534	1.8044	583	1.89992	534	173.325
536	1.95542	585	1.90177	536	-175.705
538	1.72571	587	1.90319	538	177.825
540	1.81532	589	1.90816	540	167.862
542	1.93268	591	1.91017	542	177.334
544	1.85029	593	1.90671	544	-176.442
546	2.02815	595	1.90517	546	-175.13
548	2.13084	597	1.90315	548	173.211
550	1.7623	599	1.89985	550	175.056
552	2.03485	601	1.90305	552	-174.619
554	1.90104	603	1.90275	554	179.587
556	1.93133	605	1.90279	556	167.812
558	1.73938	607	1.90221	558	170.497
560	2.04185	609	1.90952	560	179.297
562	1.92728	611	1.90616	562	-173.105
564	1.84438	613	1.90625	564	169.424
566	1.73421	615	1.90909	566	176.152
568	2.01433	617	1.91306	568	177.145
570	1.83802	619	1.91207	570	-177.955
572	1.81092	621	1.91285	572	-168.036
574	2.05614	623	1.91711	574	174.584
576	1.74229	625	1.91488	576	170.281
578	1.90333	627	1.91839	578	-175.42
580	1.91194	629	1.91775	580	176.089
582	1.96699	631	1.91453	582	-177.417
584	1.95971	633	1.90943	584	165.756
586	1.87844	635	1.9059	586	-175.339
588	1.99636	637	1.90768	588	-175.888
590	1.94176	639	1.90757	590	-174.529
592	1.80045	641	1.90713	592	168.012
594	1.97291	643	1.90941	594	171.719
596	1.98076	645	1.90352	596	173.575
598	1.86392	647	1.90439	598	174.073
600	1.9482	649	1.90756	600	173.235
602	1.85554	651	1.90663	602	-169.671
604	1.9033	653	1.90922	604	-179.948
606	2.03901	655	1.91018	606	-175.869
608	1.82443	657	1.90675	608	165.261
610	1.95951	659	1.90834	610	174.891
612	1.87332	661	1.90521	612	171.257
614	1.83135	663	1.90446	614	179.063
616	1.82424	665	1.90522	616	170.221
618	1.85149	667	1.9099	618	-168.259
620	1.93438	669	1.91018	620	-161.401
622	2.03098	671	1.90897	622	170.082
624	1.87949	673	1.90688	624	-174.148
626	1.84822	675	1.90859	626	-179.75
628	1.70662	677	1.90821	628	-169.857
630	1.97864	679	1.9141	630	168.335
632	1.90973	681	1.91462	632	-160.528
634	1.89675	683	1.91448	634	-178.216
636	2.02641	685	1.91078	636	-174.668
638	1.97412	687	1.91337	638	-178.454
640	1.91567	689	1.91469	640	170.762
642	1.75974	691	1.91249	642	157.598
644	1.77323	693	1.91677	644	164.453
646	1.92718	695	1.91725	646	178.16
648	1.96626	697	1.91845	648	174.945
650	1.92214	699	1.91886	650	178.478
652	2.02002	701	1.91693	652	-176.541
654	1.90292	703	1.9147	654	-179.02
656	1.90228	705	1.91687	656	-175.721
658	2.10477	707	1.91755	658	176.147
660	1.87406	709	1.91323	660	176.624
662	1.93152	711	1.91402	662	-166.701
664	1.98637	713	1.91383	664	-169.522
666	1.93269	715	1.91692	666	164.018
668	1.96517	717	1.91183	668	178.727
670	1.87708	719	1.90799	670	172.678
672	2.0237	721	1.90808	672	-178.454
674	1.94459	723	1.90417	674	173.551
676	1.91763	725	1.90525	676	174.558
678	1.87163	727	1.90551	678	-178.037
680	1.75102	729	1.90175	680	153.795
682	1.71198	731	1.90467	682	-179.332
684	1.7829	733	1.90379	684	-170.431
686	1.96756	735	1.90645	686	159.122
688	1.99092	737	1.90194	688	-178.031
690	1.91969	739	1.90193	690	-171.164
692	1.9143	741	1.90084	692	174.563
694	1.67869	743	1.90025	694	-178.85
696	2.02409	745	1.90591	696	-173.761
698	2.02242	747	1.89836	698	171.078
700	1.90159	749	1.89648	700	-168.65
702	1.98542	751	1.89399	702	-178.725
704	1.9511	753	1.8941	704	-173.077
706	1.86757	755	1.89416	706	-167.42
708	1.90407	757	1.89295	708	-171.063
710	1.80287	759	1.88966	710	157.836
712	1.83597	761	1.89394	712	-175.317
714	1.86917	763	1.89488	714	164.84
716	2.05844	765	1.89606	716	-177.466
718	1.86506	767	1.89296	718	156.168
720	1.87403	769	1.89521	720	177.496
722	1.92673	771	1.89474	722	165.019
724	1.9646	773	1.8932	724	-176.807
726	1.82951	775	1.89338	726	-174.193
728	2.00096	777	1.8961	728	176.458
730	2.00461	779	1.89017	730	-178.952
732	1.9028	781	1.887	732	179.289
734	1.71183	783	1.88917	734	177.297
736	2.15576	785	1.88942	736	-163.601
738	2.0402	787	1.884	738	177.463
740	1.8055	789	1.88122	740	-169.631
742	1.97372	791	1.88507	742	-171.57
744	1.79753	793	1.88238	744	-178.798
746	1.98729	795	1.88336	746	179.864
748	1.98666	797	1.87974	748	-178.787
750	1.82537	799	1.87638	750	-178.321
752	1.90869	801	1.87314	752	-172.499
754	2.0115	803	1.87367	754	-168.458
756	1.93593	805	1.87314	756	-164.755
758	1.88887	807	1.87212	758	-171.096
760	1.91383	809	1.86979	760	-169.692
762	1.92192	811	1.86805	762	-175.087
764	2.14097	813	1.86386	764	-169.911
766	1.67784	815	1.85767	766	-173.058
768	1.7732	817	1.86013	768	-159.346
770	1.88182	819	1.86451	770	-170.646
772	1.82797	821	1.86546	772	-167.992
774	1.99851	823	1.86271	774	-158.034
776	1.93095	825	1.861	776	-176.927
778	1.68347	827	1.86213	778	-160.794
780	1.89708	829	1.8648	780	170.477
782	1.6681	831	1.86349	782	173.806
784	1.91574	833	1.86818	784	-176.505
786	1.7419	835	1.86748	786	-155.724
788	1.99084	837	1.87045	788	-172.981
790	1.865	839	1.86972	790	-172.41
792	1.88487	841	1.86827	792	-174.361
794	1.96178	843	1.86653	794	-173.527
796	1.64643	845	1.86518	796	-167.768
798	1.9286	847	1.86851	798	-166.986
800	1.77701	849	1.86797	800	-163.391
802	1.99083	851	1.86911	802	179.749
804	1.95389	853	1.86771	804	176.985
806	1.80725	855	1.85989	806	-170.196
808	1.73942	857	1.86111	808	-169.313
810	2.01728	859	1.86516	810	-167.595
812	1.883	861	1.85861	812	-169.495
814	1.92778	863	1.85673	814	-167.617
816	1.90342	865	1.85542	816	-170.69
818	1.97784	867	1.85398	818	-169.62
820	1.85028	869	1.85043	820	-167.482
822	1.85007	871	1.8486	822	-173.401
824	1.97328	873	1.84496	824	179.343
826	1.96545	875	1.8441	826	-150.312
828	1.70471	877	1.84164	828	174.16
830	1.84612	879	1.84748	830	177.18
832	2.01101	881	1.84692	832	-171.625
834	1.72467	883	1.84351	834	-172.351
836	1.88447	885	1.84646	836	-170.534
838	1.90158	887	1.8479	838	-171.403
840	1.99756	889	1.84587	840	-170.542
842	1.8396	891	1.84323	842	178.073
844	1.84629	893	1.84293	844	-163.512
846	1.80615	895	1.84364	846	-153.435
848	1.81909	897	1.84445	848	-171.205
850	1.66307	899	1.84591	850	-162.251
852	1.9354	901	1.84973	852	-173.398
854	1.98512	903	1.8514	854	-165.708
856	1.88473	905	1.84923	856	-175.444
858	1.77212	907	1.85119	858	-167.382
860	1.82705	909	1.85183	860	-179.062
862	1.71235	911	1.85337	862	-159.579
864	1.83134	913	1.85563	864	-177.477
866	1.80094	915	1.85587	866	-169.973
868	1.99208	917	1.85892	868	-166.962
870	1.92944	919	1.85718	870	-169.569
872	1.69066	921	1.85518	872	-169.887
874	1.91301	923	1.86001	874	-173.597
876	1.9875	925	1.86277	876	-175.864
878	1.81683	927	1.8591	878	-160.045
880	1.8315	929	1.86055	880	175.621
882	1.90244	931	1.86072	882	179.386
884	1.88076	933	1.86276	884	-173.134
886	1.8904	935	1.85998	886	-165.049
888	1.95457	937	1.86224	888	165.442
890	1.79267	939	1.86145	890	172.574
892	1.7976	941	1.86613	892	-171.295
894	1.89447	943	1.86905	894	172.068
896	1.81257	945	1.86874	896	171.677
898	1.9018	947	1.86957	898	179.458
900	1.83402	949	1.86806	900	176.954
902	1.92096	951	1.86891	902	-174.45
904	1.56301	953	1.86524	904	-175.156
906	1.86804	955	1.87009	906	-179.099
908	1.94176	957	1.87098	908	179.565
910	1.69	959	1.86801	910	-160.485
912	1.78906	961	1.87247	912	-179.165
914	1.86211	963	1.873	914	-175.305
916	1.8312	965	1.87277	916	165.537
918	1.80039	967	1.87558	918	-172.462
920	1.75896	969	1.88	920	172.223
922	1.66812	971	1.88314	922	174.605
924	1.9303	973	1.88997	924	170.685
926	1.84239	975	1.89047	926	174.963
928	1.99665	977	1.88884	928	-168.733
930	1.81835	979	1.88081	930	-179.493
932	1.84034	981	1.88389	932	-175.599
934	1.87207	983	1.88556	934	-175.586
936	1.95676	985	1.88635	936	-173.22
938	1.79966	987	1.88339	938	178.418
940	1.86562	989	1.88123	940	177.837
942	1.82479	991	1.88076	942	-164.749
944	1.88191	993	1.88287	944	-178.644
946	1.84669	995	1.88114	946	-169.203
948	1.89167	997	1.88267	948	-169.419
950	1.8545	999	1.88311	950	-171.332
952	2.01868	1001	1.88583	952	-176.993
954	1.87654	1003	1.88306	954	-168.398
956	1.98283	1005	1.8814	956	-172.929
958	1.80413	1007	1.8818	958	177.295
960	1.90383	1009	1.88318	960	-167.873
962	1.82557	1011	1.88108	962	-164.104
964	1.84357	1013	1.88173	964	179.751
966	1.95316	1015	1.88255	966	-171.078
968	1.90534	1017	1.8779	968	-171.133
970	1.82948	1019	1.87504	970	166.258
972	1.93177	1021	1.87425	972	-177.231
974	2.05127	1023	1.87381	974	-174.558
976	1.80378	1025	1.87221	976	-172.129
978	1.88932	1027	1.87446	978	-178.621
980	1.84008	1029	1.87803	980	-178.915
982	2.00423	1031	1.8817	982	177.714
984	1.74179	1033	1.88117	984	176.67
986	2.00338	1035	1.88456	986	176.308
988	1.91544	1037	1.88372	988	-177.54
990	2.02646	1039	1.88563	990	-174.492
992	1.94384	1041	1.88376	992	177.114
994	1.87877	1043	1.8825	994	-177.165
996	1.854	1045	1.8843	996	-178.345
998	1.82652	1047	1.88366	998	-178.52
1000	1.87616	1049	1.88296	1000	176.049
1002	1.73761	1051	1.88669	1002	-179.451
1004	1.8057	1053	1.88795	1004	168.221
1006	1.91267	1055	1.88748	1006	-179.615
1008	1.79283	1057	1.88407	1008	-174.568
1010	1.91306	1059	1.88312	1010	178.728
1012	1.81594	1061	1.88325	1012	-175.726
1014	1.85023	1063	1.88244	1014	164.527
1016	1.97202	1065	1.88212	1016	-173.813
1018	2.02101	1067	1.88275	1018	-174.026
1020	1.91619	1069	1.88009	1020	-176.797
1022	2.00948	1071	1.88015	1022	-167.905
1024	1.95539	1073	1.8789	1024	170.315
1026	1.76093	1075	1.87654	1026	-169.118
1028	1.5951	1077	1.88186	1028	166.745
1030	1.97246	1079	1.88755	1030	-175.146
1032	1.92357	1081	1.88361	1032	175.904
1034	1.91158	1083	1.88394	1034	173.968
1036	1.80909	1085	1.88483	1036	-168.286
1038	1.69137	1087	1.88574	1038	169.761
1040	1.84205	1089	1.89069	1040	-173.005
1042	1.93049	1091	1.89481	1042	-169.478
1044	1.79547	1093	1.89267	1044	171.627
1046	1.92293	1095	1.89695	1046	177.439
1048	1.91388	1097	1.90019	1048	171.025
1050	1.99042	1099	1.9035	1050	179.912
1052	1.88034	1101	1.90421	1052	-170.535
1054	1.79367	1103	1.90294	1054	-175.016
1056	2.00247	1105	1.90424	1056	165.829
1058	1.87342	1107	1.90318	1058	-175.02
1060	1.79864	1109	1.90212	1060	-168.592
1062	1.8581	1111	1.90474	1062	-164.029
1064	1.88445	1113	1.90697	1064	-169.502
1066	1.72074	1115	1.90838	1066	179.122
1068	1.76238	1117	1.91341	1068	-168.216
1070	1.78992	1119	1.91684	1070	-167.474
1072	1.91001	1121	1.91892	1072	-156.243
1074	1.97131	1123	1.91958	1074	-170.17
1076	1.91588	1125	1.91865	1076	-177.617
1078	2.06808	1127	1.91878	1078	-177.28
1080	2.02338	1129	1.91692	1080	-177.131
1082	1.97777	1131	1.91293	1082	-175.3
1084	1.9116	1133	1.91253	1084	-161.523
1086	1.96108	1135	1.91356	1086	-175.055
1088	2.01092	1137	1.91057	1088	171.26
1090	1.93299	1139	1.90883	1090	176.072
1092	1.8808	1141	1.90818	1092	-179.769
1094	1.96892	1143	1.90733	1094	171.999
1096	1.82189	1145	1.90448	1096	-170.802
1098	1.79174	1147	1.90541	1098	-173.163
1100	2.06251	1149	1.90134	1100	-163.505
1102	1.80042	1151	1.89464	1102	-169.575
1104	1.78219	1153	1.8932	1104	-172.692
1106	1.74249	1155	1.8974	1106	-173.838
1108	1.74534	1157	1.90144	1108	176.062
1110	1.91929	1159	1.9041	1110	-161.937
1112	1.77569	1161	1.89991	1112	-167.531
1114	1.83406	1163	1.90097	1114	168.463
1116	2.00351	1165	1.90481	1116	172.645
1118	1.88826	1167	1.90192	1118	166.698
1120	1.91932	1169	1.90335	1120	-179.629
1122	1.94681	1171	1.90217	1122	177.246
1124	1.83719	1173	1.90345	1124	-175.879
1126	2.02702	1175	1.90494	1126	-168.054
1128	1.87946	1177	1.89876	1128	-176.881
1130	1.77585	1179	1.89799	1130	155.763
1132	1.93994	1181	1.89982	1132	-178.957
1134	1.95604	1183	1.90083	1134	-165.395
1136	1.85433	1185	1.89746	1136	-166.014
1138	1.93884	1187	1.89821	1138	-158.239
1140	2.04834	1189	1.89578	1140	171.91
1142	1.82356	1191	1.89064	1142	-166.241
1144	2.00956	1193	1.89095	1144	164.642
1146	2.08462	1195	1.89038	1146	-176.241
1148	2.07922	1197	1.88617	1148	-177.294
1150	2.02633	1199	1.87979	1150	-170.775
1152	1.81674	1201	1.87837	1152	-175.551
1154	1.85842	1203	1.88205	1154	175.394
1156	1.94982	1205	1.88566	1156	173.484
1158	1.8204	1207	1.88856	1158	-178.77
1160	1.92962	1209	1.89048	1160	-164.005
1162	1.96943	1211	1.88573	1162	155.898
1164	1.95518	1213	1.88336	1164	175.397
1166	1.97197	1215	1.88082	1166	-170.386
1168	1.93419	1217	1.88124	1168	168.759
1170	1.89346	1219	1.88111	1170	-173.462
1172	1.94306	1221	1.88287	1172	172.321
1174	1.92475	1223	1.88341	1174	-165.091
1176	1.92235	1225	1.8821	1176	176.06
1178	1.97544	1227	1.87859	1178	-173.521
1180	1.82372	1229	1.8742	1180	172.313
1182	1.95794	1231	1.87798	1182	-168.008
1184	1.96275	1233	1.87639	1184	179.018
1186	1.81202	1235	1.87425	1186	-179.437
1188	1.92384	1237	1.87453	1188	169.639
1190	1.90043	1239	1.87345	1190	173.194
1192	1.83841	1241	1.87425	1192	175.814
1194	1.82623	1243	1.8755	1194	177.692
1196	1.86816	1245	1.87537	1196	-177.003
1198	1.58858	1247	1.87756	1198	-162.256
1200	1.72758	1249	1.88372	1200	-179.974
1202	1.72804	1251	1.88463	1202	-174.499
1204	1.99221	1253	1.88602	1204	171.07
1206	1.94487	1255	1.8865	1206	-172.916
1208	1.87796	1257	1.88753	1208	172.446
1210	1.71002	1259	1.88708	1210	176.466
1212	1.82846	1261	1.89037	1212	-174.821
1214	2.02629	1263	1.88996	1214	-162.164
1216	1.85894	1265	1.88652	1216	-174.92
1218	1.95997	1267	1.88073	1218	-172.68
1220	1.86001	1269	1.87428	1220	172.14
1222	2.01069	1271	1.87374	1222	172.278
1224	1.91193	1273	1.87095	1224	170.625
1226	1.71818	1275	1.87057	1226	-175.594
1228	1.84069	1277	1.87061	1228	-179.238
1230	1.86756	1279	1.87157	1230	-177.002
1232	1.99036	1281	1.87164	1232	167.171
1234	1.78776	1283	1.86755	1234	175.613
1236	1.89169	1285	1.86879	1236	172.419
1238	1.81728	1287	1.87094	1238	170.934
1240	1.79133	1289	1.87312	1240	-175.821
1242	1.83884	1291	1.87457	1242	176.798
1244	1.9812	1293	1.87298	1244	-171.181
1246	1.87429	1295	1.8667	1246	176.175
1248	1.76006	1297	1.86748	1248	175.444
1250	1.9555	1299	1.86604	1250	163.006
1252	2.0008	1301	1.86497	1252	-178.04
1254	2.03883	1303	1.86292	1254	170.334
1256	2.0946	1305	1.85738	1256	-174.407
1258	1.91652	1307	1.85238	1258	165.458
1260	1.69228	1309	1.85085	1260	-171.448
1262	1.85078	1311	1.85388	1262	-177.908
1264	1.82829	1313	1.85653	1264	-175.21
1266	1.99277	1315	1.86126	1266	-173.979
1268	1.92774	1317	1.85868	1268	-176.886
1270	1.98172	1319	1.86017	1270	-179.984
1272	1.96969	1321	1.86121	1272	166.479
1274	1.85955	1323	1.85714	1274	-178.862
1276	1.74678	1325	1.85994	1276	166.441
1278	1.75603	1327	1.86501	1278	174.866
1280	2.0126	1329	1.86288	1280	-169.496
1282	1.87829	1331	1.8569	1282	-174.044
1284	1.85592	1333	1.85643	1284	-176.577
1286	1.82573	1335	1.85714	1286	-154.704
1288	1.87026	1337	1.85618	1288	-177.936
1290	1.94037	1339	1.85708	1290	-174.907
1292	1.90085	1341	1.85834	1292	173.257
1294	1.8198	1343	1.86031	1294	-170.93
1296	1.97749	1345	1.86373	1296	-173.266
1298	1.89657	1347	1.86139	1298	-176.165
1300	1.77328	1349	1.86395	1300	-167.382
1302	1.79738	1351	1.86671	1302	-174.593
1304	2.01618	1353	1.8702	1304	-169.132
1306	1.99641	1355	1.86757	1306	178.467
1308	1.85525	1357	1.86726	1308	166.925
1310	1.87451	1359	1.86631	1310	166.742
1312	1.80836	1361	1.86822	1312	171.89
1314	1.85415	1363	1.86846	1314	179.345
1316	1.56921	1365	1.86545	1316	177.391
1318	1.63767	1367	1.87043	1318	-176.272
1320	1.83288	1369	1.87936	1320	175.913
1322	1.87133	1371	1.87775	1322	172.127
1324	1.89295	1373	1.87965	1324	-172.645
1326	1.72008	1375	1.88351	1326	-179.213
1328	1.88852	1377	1.88643	1328	-179.264
1330	1.87151	1379	1.8866	1330	173.327
1332	1.78538	1381	1.88502	1332	-156.638
1334	1.85	1383	1.89016	1334	-178.842
1336	1.99932	1385	1.89137	1336	-174.506
1338	1.9263	1387	1.88773	1338	-179.508
1340	1.86352	1389	1.88465	1340	167.565
1342	1.75944	1391	1.88603	1342	-179.511
1344	1.66738	1393	1.89118	1344	178.66
1346	1.9133	1395	1.89645	1346	175.177
1348	1.68785	1397	1.88995	1348	-174.439
1350	1.90213	1399	1.88901	1350	-171.524
1352	1.89831	1401	1.8874	1352	-177.582
1354	1.7616	1403	1.88481	1354	-164.426
1356	1.84471	1405	1.88495	1356	-159.671
1358	1.84029	1407	1.88264	1358	-178.245
1360	1.8436	1409	1.88058	1360	178.412
1362	1.98347	1411	1.87784	1362	-171.828
1364	2.06449	1413	1.87388	1364	-178.541
1366	1.86397	1415	1.86624	1366	-175.753
1368	2.00217	1417	1.86349	1368	178.541
1370	2.03391	1419	1.85982	1370	-171.508
1372	1.76609	1421	1.85358	1372	172.376
1374	1.99963	1423	1.85356	1374	-178.555
1376	2.00009	1425	1.85151	1376	-171.973
1378	1.64957	1427	1.84461	1378	172.614
1380	1.71377	1429	1.84836	1380	172.371
1382	1.85459	1431	1.8516	1382	174.621
1384	1.89155	1433	1.85106	1384	-167.214
1386	1.77777	1435	1.84816	1386	-170.871
1388	1.91493	1437	1.84383	1388	169.158
1390	2.00345	1439	1.84013	1390	179.002
1392	1.99918	1441	1.83513	1392	-172.017
1394	1.99103	1443	1.83173	1394	-166.013
1396	1.86033	1445	1.82755	1396	173.092
1398	2.02482	1447	1.82874	1398	171.394
1400	1.91106	1449	1.82209	1400	-167.323
1402	1.97204	1451	1.82149	1402	-174.19
1404	1.88474	1453	1.81137	1404	172.947
1406	1.98083	1455	1.80644	1406	-154.727
1408	1.80776	1457	1.80508	1408	170.504
1410	1.96976	1459	1.80734	1410	175.457
1412	1.82069	1461	1.80648	1412	177.766
1414	1.70351	1463	1.81125	1414	-165.414
1416	1.81816	1465	1.81367	1416	-175.82
1418	2.08409	1467	1.81531	1418	178.563
1420	1.75246	1469	1.8111	1420	-164.911
1422	1.96664	1471	1.81059	1422	-159.081
1424	2.08552	1473	1.80779	1424	178.701
1426	1.86626	1475	1.80889	1426	162.578
1428	1.89681	1477	1.80909	1428	176.34
1430	1.79265	1479	1.80987	1430	177.222
1432	2.04245	1481	1.81235	1432	177.285
1434	1.91043	1483	1.80896	1434	-178.974
1436	1.8174	1485	1.80716	1436	-173.224
1438	1.77252	1487	1.80687	1438	-177.8
1440	1.93237	1489	1.80735	1440	-175.727
1442	2.01667	1491	1.80916	1442	-179.64
1444	1.93087	1493	1.80417	1444	168.956
1446	1.58868	1495	1.80386	1446	173.608
1448	1.64076	1497	1.81132	1448	-156.617
1450	1.82177	1499	1.81489	1450	-176.657
1452	1.76878	1501	1.81664	1452	-166.865
1454	1.76856	1503	1.81697	1454	178.721
1456	1.7293	1505	1.81873	1456	-174.878
1458	1.73715	1507	1.81951	1458	-170.684
1460	1.7067	1509	1.82456	1460	-167.76
1462	1.78508	1511	1.82799	1462	-157.972
1464	1.68257	1513	1.83101	1464	-166.739
1466	1.72648	1515	1.83729	1466	-170.541
1468	1.81866	1517	1.8422	1468	-174.269
1470	1.7219	1519	1.84663	1470	-177.136
1472	1.76496	1521	1.85028	1472	-175.042
1474	1.89744	1523	1.85175	1474	-168.294
1476	1.65518	1525	1.85045	1476	-164.943
1478	1.83674	1527	1.85189	1478	-169.013
1480	1.87607	1529	1.85554	1480	-170.263
1482	1.82751	1531	1.85691	1482	-143.929
1484	1.74672	1533	1.85928	1484	-170.749
1486	1.56109	1535	1.86217	1486	-149.838
1488	1.72972	1537	1.86837	1488	-176.02
1490	1.75385	1539	1.87227	1490	-148.433
1492	1.82892	1541	1.87504	1492	-161.691
1494	1.78199	1543	1.8769	1494	-170.079
1496	1.92003	1545	1.87856	1496	-153.619
1498	1.69236	1547	1.87907	1498	-153.295
1500	1.88091	1549	1.88133	1500	-172.709
1502	1.46609	1551	1.88437	1502	-147.326
1504	1.63821	1553	1.89348	1504	-150.615
1506	1.91305	1555	1.90092	1506	-147.953
1508	1.92073	1557	1.90374	1508	-152.298
1510	1.92658	1559	1.90436	1510	-174.76
1512	2.0593	1561	1.90385	1512	179.19
1514	1.82439	1563	1.9021	1514	-170.967
1516	1.90031	1565	1.90174	1516	-168.326
1518	1.87356	1567	1.90277	1518	176.952
1520	1.72659	1569	1.90139	1520	-177.218
1522	1.82687	1571	1.90695	1522	175.868
1524	2.14038	1573	1.90952	1524	-177.539
1526	1.87646	1575	1.90443	1526	168.356
1528	1.9356	1577	1.90356	1528	-174.142
1530	1.91701	1579	1.90514	1530	-175.822
1532	1.87276	1581	1.90342	1532	-168.393
1534	1.8205	1583	1.89701	1534	-165.513
1536	1.80263	1585	1.90004	1536	-165.777
1538	1.79673	1587	1.89881	1538	170.98
1540	2.02295	1589	1.89851	1540	177.203
1542	1.76713	1591	1.89102	1542	-168.769
1544	1.91521	1593	1.89419	1544	-176.067
1546	1.96187	1595	1.89615	1546	168.489
1548	1.81922	1597	1.89536	1548	169.051
1550	1.90901	1599	1.8967	1550	-175.959
1552	1.78546	1601	1.89455	1552	-166.891
1554	1.8564	1603	1.89152	1554	-166.888
1556	1.76824	1605	1.89197	1556	-143.343
1558	1.98989	1607	1.89349	1558	-170.643
1560	1.87823	1609	1.88905	1560	-169.676
1562	1.93601	1611	1.8876	1562	-161.771
1564	1.99668	1613	1.88794	1564	177.47
1566	1.9721	1615	1.88859	1566	-165.652
1568	2.03997	1617	1.89056	1568	-174.811
1570	1.9043	1619	1.888	1570	-174.169
1572	1.83848	1621	1.8872	1572	-163.58
1574	1.83275	1623	1.88745	1574	-159.386
1576	1.72697	1625	1.89078	1576	-164.799
1578	2.01942	1627	1.89483	1578	-169.165
1580	1.94441	1629	1.8897	1580	-172.269
1582	1.94595	1631	1.89112	1582	-174.672
1584	1.89135	1633	1.89047	1584	-165.702
1586	1.8711	1635	1.89054	1586	-152.97
1588	1.92453	1637	1.89192	1588	-172.449
1590	1.8926	1639	1.88879	1590	-155.678
1592	1.92182	1641	1.88912	1592	-165.42
1594	1.86487	1643	1.88616	1594	-157.823
1596	1.94554	1645	1.88858	1596	-170.787
1598	1.80529	1647	1.88794	1598	-172.499
1600	2.03302	1649	1.88689	1600	-172.329
1602	1.92154	1651	1.88438	1602	164.425
1604	2.0103	1653	1.88542	1604	-177.989
1606	2.05401	1655	1.88661	1606	-153.479
1608	1.95155	1657	1.88535	1608	-154.909
1610	1.901	1659	1.88455	1610	-170.535
1612	1.9719	1661	1.88388	1612	-164.166
1614	1.80645	1663	1.88436	1614	-152.399
1616	1.95191	1665	1.88374	1616	-156.281
1618	1.80432	1667	1.88443	1618	-167.227
1620	2.00471	1669	1.88289	1620	-174.233
1622	1.95528	1671	1.8808	1622	178.024
1624	1.886	1673	1.88141	1624	-162.819
1626	1.83286	1675	1.8799	1626	-148.838
1628	2.01478	1677	1.88024	1628	174.761
1630	1.83092	1679	1.8788	1630	-160.471
1632	1.5521	1681	1.88307	1632	-163.276
1634	1.97219	1683	1.89243	1634	-179.428
1636	1.74096	1685	1.89072	1636	-151.637
1638	1.78217	1687	1.89537	1638	-162.192
1640	1.6481	1689	1.89824	1640	-175.193
1642	1.92585	1691	1.90478	1642	-149.385
1644	2.01331	1693	1.90393	1644	-175.011
1646	1.92213	1695	1.90621	1646	-158.323
1648	1.88628	1697	1.90508	1648	-171.16
1650	1.80156	1699	1.90915	1650	-154.755
1652	1.63387	1701	1.90939	1652	-173.34
1654	1.87899	1703	1.91511	1654	-161.994
1656	1.84427	1705	1.91735	1656	-177.959
1658	1.76801	1707	1.9189	1658	-179.514
1660	1.80543	1709	1.9191	1660	-174.09
1662	1.95296	1711	1.92344	1662	177.415
1664	2.02941	1713	1.92319	1664	-172.855
1666	2.07075	1715	1.92213	1666	-166.935
1668	1.91165	1717	1.91761	1668	175.928
1670	1.86416	1719	1.91708	1670	-148.929
1672	1.85103	1721	1.91656	1672	-169.492
1674	1.99955	1723	1.91644	1674	-170.885
1676	1.92939	1725	1.91415	1676	-177.081
1678	1.7627	1727	1.91322	1678	-179.456
1680	2.0157	1729	1.91533	1680	-162.538
1682	1.91337	1731	1.91097	1682	-171.834
1684	1.8946	1733	1.91217	1684	-177.354
1686	1.9403	1735	1.91221	1686	176.77
1688	1.7682	1737	1.91362	1688	-170.224
1690	1.90888	1739	1.9172	1690	-171.045
1692	1.77403	1741	1.91462	1692	-159.57
1694	1.98562	1743	1.91915	1694	-174.647
1696	1.91383	1745	1.92023	1696	176.657
1698	1.75273	1747	1.92015	1698	-178.088
1700	1.90723	1749	1.92674	1700	165.794
1702	1.97363	1751	1.93118	1702	-176.838
1704	2.06971	1753	1.93202	1704	173.415
1706	1.99119	1755	1.93072	1706	-165.363
1708	1.91158	1757	1.929	1708	-177.254
1710	1.86733	1759	1.93228	1710	-163.39
1712	1.99607	1761	1.93864	1712	-155.05
1714	1.77559	1763	1.94223	1714	-177.408
1716	1.98638	1765	1.949	1716	178.475
1718	1.7273	1767	1.94729	1718	-178.391
1720	1.89986	1769	1.94974	1720	-178.336
1722	1.98593	1771	1.95257	1722	-164.45
1724	1.81049	1773	1.95411	1724	-167.555
1726	1.84984	1775	1.95314	1726	-171.748
1728	1.94271	1777	1.95124	1728	-161.309
1730	2.04468	1779	1.9533	1730	-176.131
1732	2.01978	1781	1.95115	1732	-179.614
1734	1.88682	1783	1.95047	1734	-164.642
1736	1.97344	1785	1.94974	1736	-177.891
1738	1.926	1787	1.94886	1738	176.084
1740	1.97494	1789	1.94706	1740	-179.226
1742	1.88311	1791	1.94738	1742	175.002
1744	2.12729	1793	1.94919	1744	-161.427
1746	1.86584	1795	1.94812	1746	-167.586
1748	2.08995	1797	1.94534	1748	-166.039
1750	1.81361	1799	1.94237	1750	-168.911
1752	1.9194	1801	1.93987	1752	168.989
1754	1.99129	1803	1.93756	1754	-176.351
1756	1.92189	1805	1.93475	1756	175.921
1758	1.77776	1807	1.93752	1758	170.667
1760	2.02233	1809	1.9414	1760	173.941
1762	1.94085	1811	1.9386	1762	-163.518
1764	1.97611	1813	1.93927	1764	-166.654
1766	1.84462	1815	1.93626	1766	164.497
1768	1.88556	1817	1.93927	1768	-178.582
1770	1.83804	1819	1.93947	1770	-178.691
1772	1.84497	1821	1.93994	1772	160.949
1774	1.88495	1823	1.93857	1774	-176.389
1776	1.88317	1825	1.94043	1776	-179.694
1778	1.8678	1827	1.94188	1778	-177.395
1780	1.79767	1829	1.93944	1780	-164.861
1782	1.97366	1831	1.94185	1782	-173.772
1784	1.89671	1833	1.93787	1784	-176.743
1786	2.01058	1835	1.93975	1786	164.156
1788	1.94702	1837	1.93746	1788	179.968
1790	1.78007	1839	1.93792	1790	175.123
1792	2.00046	1841	1.9403	1792	-172.654
1794	2.03965	1843	1.93854	1794	-170.477
1796	1.90965	1845	1.9359	1796	-157.242
1798	2.08245	1847	1.93275	1798	-177.165
1800	2.12936	1849	1.93332	1800	-154.492
1802	2.01574	1851	1.9304	1802	177.357
1804	2.00438	1853	1.93117	1804	-176.772
1806	1.90532	1855	1.92892	1806	-176.195
1808	2.07538	1857	1.92619	1808	-166.879
1810	2.18528	1859	1.92122	1810	-162.286
1812	2.17557	1861	1.91882	1812	-159.233
1814	2.11445	1863	1.9162	1814	172.08
1816	1.90068	1865	1.91256	1816	178.253
1818	1.84971	1867	1.91206	1818	170.398
1820	2.04162	1869	1.9166	1820	-165.582
1822	2.06304	1871	1.9155	1822	179.846
1824	1.76182	1873	1.91121	1824	-172.399
1826	1.75501	1875	1.91271	1826	-173.056
1828	2.04557	1877	1.91309	1828	-176.807
1830	1.93697	1879	1.90883	1830	159.779
1832	1.98599	1881	1.90728	1832	168.385
1834	1.85029	1883	1.90464	1834	-172.395
1836	1.92958	1885	1.90241	1836	-166.269
1838	1.83592	1887	1.9004	1838	173.636
1840	1.9909	1889	1.90611	1840	175.357
1842	1.97336	1891	1.90195	1842	173.238
1844	2.074	1893	1.89927	1844	173.3
1846	1.72659	1895	1.89521	1846	-177.761
1848	1.94171	1897	1.89764	1848	-168.365
1850	1.6885	1899	1.89751	1850	160.387
1852	1.80404	1901	1.90308	1852	-170.536
1854	1.85079	1903	1.90511	1854	169.834
1856	2.06035	1905	1.90603	1856	170.221
1858	1.9715	1907	1.90359	1858	-178.131
1860	1.88267	1909	1.90527	1860	172.788
1862	1.97422	1911	1.90656	1862	-174.764
1864	1.82576	1913	1.90281	1864	176.812
1866	1.99499	1915	1.90164	1866	172.151
1868	1.89541	1917	1.89565	1868	177.851
1870	1.86187	1919	1.89662	1870	171.002
1872	1.77641	1921	1.89883	1872	164.962
1874	1.97806	1923	1.90042	1874	177.471
1876	1.95524	1925	1.89707	1876	161.358
1878	1.74588	1927	1.8982	1878	161.122
1880	1.91819	1929	1.90168	1880	174.79
1882	1.77487	1931	1.90399	1882	164.734
1884	1.99041	1933	1.90681	1884	-167.57
1886	1.89623	1935	1.90328	1886	-177.8
1888	1.97012	1937	1.90129	1888	172.37
1890	1.89928	1939	1.90076	1890	169.325
1892	1.912	1941	1.90129	1892	178.245
1894	1.90795	1943	1.90159	1894	167.32
1896	1.75187	1945	1.9021	1896	172.106
1898	2.11111	1947	1.90722	1898	179.746
1900	1.98323	1949	1.90618	1900	-157.844
1902	2.0542			1902	176.595
1904	1.89199			1904	-179.355
1906	1.76901			1906	-176.486
1908	1.82696			1908	-168.705
1910	2.06487			1910	171.65
1912	2.04475			1912	174.144
1914	1.93261			1914	-170.988
1916	1.87561			1916	174.104
1918	2.07688			1918	-174.618
1920	1.98652			1920	171.681
1922	1.84829			1922	179.261
1924	1.83713			1924	-172.485
1926	1.77383			1926	169.365
1928	1.83259			1928	176.629
1930	1.85941			1930	177.944
1932	1.85381			1932	-179.046
1934	1.73905			1934	-170.641
1936	1.82898			1936	174.573
1938	2.12137			1938	-175.349
1940	1.78281			1940	-167.745
1942	1.83968			1942	-171.867
1944	1.87067			1944	-172.086
1946	1.84808			1946	178.309
1948	1.93533			1948	-162.799
1950	1.96726			1950	-167.302
1952	1.90516			1952	164.918
1954	1.89686			1954	-167.151
1956	1.93834			1956	-175.891
1958	2.05564			1958	166.922
1960	1.9471			1960	173.964
1962	1.78686			1962	177.665
1964	1.76713			1964	-177.503
1966	1.69556			1966	169.979
1968	1.9439			1968	178.387
1970	1.97243			1970	179.788
1972	1.85584			1972	174.558
1974	1.81072			1974	171.844
1976	2.01155			1976	160.816
1978	1.91975			1978	-178.563
1980	2.03388			1980	177.112
1982	1.91562			1982	172.242
1984	1.81398			1984	-155.66
1986	1.79704			1986	-179.406
1988	1.94365			1988	165.368
1990	1.92572			1990	168.592
1992	1.92668			1992	156.338
1994	1.93389			1994	178.686
1996	2.00789			1996	-178.694
1998	2.05894			1998	-176.615

## Sheet: i-5
Raw data		Running average
Simulation time [ns]	d1-d2 distance [A]	Simulation time [ns]	d1-d2 distance [A]	Simulation time [ns]	F360 dihedral angle [°]
0	0.97983	49	1.59149	0	-173.933
2	1.60343	51	1.61133	2	-179.756
4	1.36049	53	1.5981	4	-166.077
6	1.59629	55	1.59234	6	179.277
8	1.84537	57	1.579	8	-172.992
10	1.47304	59	1.54832	10	-161.505
12	1.77469	61	1.52387	12	-174.658
14	1.5957	63	1.50812	14	-160.318
16	1.6296	65	1.48368	16	-160.81
18	1.01037	67	1.46268	18	171.125
20	0.748477	69	1.45318	20	-165.605
22	0.764296	71	1.44856	22	-169.072
24	1.93789	73	1.43916	24	179.398
26	1.67987	75	1.40664	26	-157.897
28	1.73703	77	1.37513	28	-164.387
30	1.7269	79	1.34622	30	-171.411
32	1.76186	81	1.3289	32	-176.221
34	2.16362	83	1.3141	34	178.894
36	2.16501	85	1.28399	36	170.694
38	2.17823	87	1.24923	38	172.549
40	2.19826	89	1.20961	40	-168.949
42	1.84244	91	1.17752	42	179.601
44	1.94491	93	1.15376	44	179.552
46	1.84878	95	1.11541	46	176.636
48	2.07929	97	1.09849	48	168.996
50	2.24023	99	1.0575	50	175.186
52	0.094767	101	1.02464	52	177.084
54	2.09518	103	1.02375	54	-177.966
56	1.90995	105	0.998576	56	169.09
58	2.22891	107	0.965109	58	-175.693
60	1.82179	109	0.922205	60	175.408
62	1.69124	111	0.887025	62	179.097
64	2.02949	113	0.854876	64	-165.567
66	1.29909	115	0.8194	66	-174.202
68	1.43162	117	0.797778	68	177.29
70	1.3802	119	0.777572	70	173.635
72	1.61449	121	0.750671	72	173.708
74	1.57398	123	0.72074	74	-163.819
76	1.35638	125	0.700091	76	-174.262
78	1.69126	127	0.697964	78	-177.707
80	1.44606	129	0.665281	80	-158.469
82	1.45641	131	0.650619	82	-171.943
84	1.38155	133	0.649054	84	178.91
86	1.25388	135	0.638252	86	169.216
88	0.299892	137	0.613571	88	-169.526
90	1.8153	139	0.61472	90	-172.713
92	1.9872	141	0.589764	92	178.685
94	0.601168	143	0.550842	94	177.58
96	1.62712	145	0.540489	96	173.463
98	1.60187	147	0.519723	98	165.769
100	1.97158	149	0.500816	100	167.823
102	0.942147	151	0.46404	102	171.269
104	1.0725	153	0.475731	104	-158.853
106	0.929215	155	0.464385	106	-168.067
108	0.311057	157	0.449305	108	165.906
110	0.250791	159	0.448628	110	-163.185
112	0.98701	161	0.450943	112	-172.26
114	0.373847	163	0.433066	114	175.751
116	0.579426	165	0.429993	116	-177.91
118	0.535618	167	0.42926	118	-171.476
120	0.517289	169	0.435462	120	-170.104
122	0.294355	171	0.430348	122	-169.688
124	0.312013	173	0.425171	124	-176.469
126	0.104071	175	0.44766	126	-177.525
128	0.291649	177	0.450141	128	-178.294
130	0.86083	179	0.467992	130	177.865
132	1.02215	181	0.452896	132	-179.789
134	0.658095	183	0.438758	134	166.403
136	0.426775	185	0.431663	136	-174.046
138	0.197282	187	0.439781	138	167.481
140	0.593948	189	0.436793	140	-178.84
142	0.654314	191	0.429829	142	-179.187
144	0.027379	193	0.432576	144	-161.927
146	1.00272	195	0.437479	146	-177.583
148	0.029973	197	0.418456	148	171.055
150	0.59697	199	0.434111	150	-170.001
152	0.050688	201	0.428676	152	-166.869
154	0.836266	203	0.444371	154	-177.806
156	0.236593	205	0.432851	156	-52.7653
158	0.083701	207	0.438012	158	-62.9372
160	0.06279	209	0.463189	160	-34.6481
162	0.083788	211	0.465004	162	-56.359
164	0.255691	213	0.466352	164	-58.9966
166	0.217997	215	0.462577	166	-60.1252
168	0.421299	217	0.479538	168	-168.728
170	0.035159	219	0.476954	170	-159.679
172	0.117939	221	0.493929	172	-166.463
174	0.541534	223	0.492317	174	-177.513
176	1.25004	225	0.488043	176	167.535
178	0.057089	227	0.471848	178	-165.421
180	0.712973	229	0.473705	180	-170.656
182	1.37815	231	0.461218	182	-179.562
184	0.84145	233	0.439624	184	-173.615
186	0.019825	235	0.428375	186	-163.236
188	0.357381	237	0.429104	188	-173.099
190	0.567483	239	0.42519	190	163.236
192	0.041084	241	0.422067	192	-61.149
194	0.083546	243	0.429455	194	-52.7335
196	0.588796	245	0.434238	196	-71.839
198	0.656508	247	0.423918	198	-65.0643
200	0.132787	249	0.433552	200	-87.2211
202	1.52673	251	0.445651	202	-36.2231
204	0.50518	253	0.416824	204	-79.5948
206	0.175225	255	0.410206	206	-62.52
208	0.277209	257	0.408196	208	-84.5151
210	0.366541	259	0.405598	210	-56.8583
212	0.093132	261	0.411018	212	-80.2999
214	0.220223	263	0.416803	214	-70.2326
216	0.54275	265	0.415945	216	167.361
218	0.845756	267	0.411771	218	-169.276
220	0.261582	269	0.401196	220	-163.106
222	0.035495	271	0.397262	222	-88.8597
224	1.43644	273	0.401717	224	-56.767
226	0.22813	275	0.382276	226	-71.3757
228	1.1842	277	0.380011	228	-74.0452
230	0.106028	279	0.35834	230	-51.0784
232	0.315284	281	0.35967	232	-52.3028
234	0.303327	283	0.359591	234	-88.139
236	0.832701	285	0.359979	236	-46.9306
238	0.047848	287	0.348892	238	-68.7752
240	0.245766	289	0.35575	240	-68.7425
242	0.791657	291	0.358759	242	-59.0066
244	0.272515	293	0.34472	244	-66.4842
246	0.051579	295	0.341618	246	-54.8199
248	0.812741	297	0.349877	248	-66.9626
250	0.325196	299	0.342973	250	-58.8426
252	0.835438	301	0.347344	252	-62.657
254	0.260267	303	0.344399	254	-51.5391
256	0.494643	305	0.345263	256	-51.547
258	1.34258	307	0.335611	258	-78.5937
260	0.153505	309	0.332215	260	-51.8091
262	0.151209	311	0.341495	262	-55.3894
264	0.066967	313	0.358963	264	-62.7223
266	1.06601	315	0.367267	266	-59.4031
268	0.292105	317	0.357287	268	-61.5976
270	0.883907	319	0.354991	270	-63.2641
272	0.037369	321	0.341114	272	-61.8648
274	0.327831	323	0.351518	274	-76.8641
276	0.440287	325	0.357361	276	-67.0634
278	0.14992	327	0.36694	278	-31.7457
280	0.088608	329	0.368136	280	-67.2512
282	0.298444	331	0.390847	282	-53.4425
284	0.279009	333	0.386126	284	-47.9932
286	0.056274	335	0.381584	286	-55.0823
288	0.161677	337	0.389109	288	-60.3489
290	0.411358	339	0.401465	290	-58.9849
292	0.410492	341	0.397567	292	-69.498
294	0.322684	343	0.391347	294	-52.4229
296	0.072797	345	0.404369	296	-46.7073
298	1.13821	347	0.412098	298	-68.5236
300	0.737749	349	0.395898	300	-70.5264
302	0.08535	351	0.381524	302	-60.1975
304	0.174292	353	0.388399	304	-51.1167
306	0.074726	355	0.398532	306	-57.9172
308	0.147302	357	0.421105	308	-66.6764
310	0.637539	359	0.418884	310	-89.35
312	0.382363	361	0.441393	312	-51.7834
314	0.17737	363	0.437397	314	-43.6772
316	0.334012	365	0.450356	316	-63.9107
318	0.316999	367	0.459238	318	-73.8243
320	0.064921	369	0.459442	320	161.934
322	0.258227	371	0.462083	322	179.42
324	0.46437	373	0.457077	324	174.439
326	0.114881	375	0.453075	326	174.4
328	0.100665	377	0.464907	328	173.024
330	0.172546	379	0.470826	330	175.052
332	0.311297	381	0.483801	332	-167.157
334	0.322746	383	0.492249	334	173.27
336	0.278348	385	0.487682	336	-154.201
338	0.39076	387	0.487078	338	-179.107
340	0.396209	389	0.48685	340	-156.107
342	0.089681	391	0.484812	342	174.469
344	0.117454	393	0.4852	344	-179.386
346	0.46452	395	0.498747	346	175.805
348	0.467523	397	0.506408	348	178.521
350	0.543775	399	0.500839	350	-168.886
352	0.688188	401	0.49113	352	-166.604
354	0.30344	403	0.480312	354	-59.0489
356	0.012055	405	0.480144	356	-167.935
358	1.17277	407	0.488608	358	-158.099
360	0.617501	409	0.468656	360	179.821
362	1.02464	411	0.478623	362	-156.605
364	0.482158	413	0.473265	364	-36.1193
366	0.566982	415	0.483392	366	-50.2129
368	0.177333	417	0.476978	368	-67.6952
370	0.190021	419	0.488752	370	-56.0026
372	0.55759	421	0.498113	372	-67.7909
374	0.619992	423	0.501725	374	-50.6484
376	0.919209	425	0.497679	376	-66.0069
378	0.20973	427	0.499525	378	-63.2122
380	1.22419	429	0.516374	380	-56.4941
382	0.06235	431	0.501362	382	-70.8192
384	0.051952	433	0.5035	384	-73.2963
386	0.432505	435	0.516049	386	-166.758
388	0.779463	437	0.526327	388	-178.049
390	0.216477	439	0.513968	390	-62.7978
392	0.099494	441	0.519621	392	-72.0332
394	0.973803	443	0.522038	394	-66.5372
396	0.459213	445	0.523255	396	-75.4263
398	0.328229	447	0.523925	398	-60.5939
400	0.019031	449	0.523312	400	-52.5072
402	0.429099	451	0.529904	402	-60.3052
404	0.680954	453	0.548878	404	-64.7151
406	1.20337	455	0.555568	406	-58.5858
408	0.036241	457	0.556843	408	-175.325
410	1.76301	459	0.579946	410	175.528
412	0.182557	461	0.565398	412	72.95
414	0.825295	463	0.564933	414	153.622
416	0.778138	465	0.574338	416	-164.922
418	0.327205	467	0.565824	418	178.778
420	0.196958	469	0.567851	420	-167.567
422	0.007922	471	0.573607	422	-56.3951
424	0.264257	473	0.577842	424	-83.284
426	0.7065	475	0.578067	426	59.2932
428	0.396599	477	0.570951	428	-45.7605
430	0.821321	479	0.585952	430	-55.8036
432	0.733664	481	0.572511	432	-66.1594
434	0.094398	483	0.564283	434	-58.4367
436	0.248173	485	0.583668	436	-38.2111
438	0.379371	487	0.586172	438	-47.0786
440	0.294281	489	0.598144	440	-62.6954
442	0.109075	491	0.608613	442	-62.1094
444	0.794805	493	0.623292	444	-70.3696
446	0.847565	495	0.617265	446	-54.6553
448	0.189097	497	0.607759	448	-37.3319
450	0.058314	499	0.620554	450	-41.0226
452	0.147307	501	0.626612	452	-53.1107
454	0.29502	503	0.641481	454	-46.2934
456	0.435277	505	0.65269	456	-41.8205
458	0.175181	507	0.65055	458	-42.8907
460	1.1158	509	0.663498	460	-54.7021
462	0.756779	511	0.657617	462	-53.8387
464	0.988477	513	0.670881	464	-59.1997
466	0.246318	515	0.67026	466	-35.8143
468	0.765999	517	0.693904	468	-80.2224
470	0.658075	519	0.679155	470	-54.202
472	0.738181	521	0.666406	472	-49.1041
474	0.417733	523	0.652989	474	-76.1784
476	1.01151	525	0.647424	476	-59.5301
478	1.05218	527	0.631315	478	-48.2705
480	0.473588	529	0.62438	480	-41.8403
482	0.169222	531	0.626766	482	-65.2789
484	0.679423	533	0.626072	484	-48.3514
486	0.946403	535	0.616311	486	-77.2817
488	0.161524	537	0.601674	488	-67.8891
490	0.499126	539	0.606818	490	-64.6014
492	0.22034	541	0.607026	492	-64.5314
494	1.03467	543	0.616874	494	-66.7825
496	0.492668	545	0.613919	496	-58.0305
498	0.297587	547	0.608725	498	-44.0115
500	0.348638	549	0.604896	500	-52.5459
502	1.37778	551	0.6001	502	-66.4528
504	1.01547	553	0.574507	504	-74.4435
506	1.2671	555	0.554605	506	-62.2375
508	1.19142	557	0.531143	508	-60.4835
510	1.0356	559	0.538222	510	-51.6801
512	0.159333	561	0.517896	512	-53.3111
514	1.29554	563	0.516843	514	-75.4538
516	0.352398	565	0.491572	516	-66.3904
518	0.42859	567	0.494214	518	-41.3617
520	0.484742	569	0.496891	520	-56.5801
522	0.219661	571	0.498353	522	-66.2316
524	0.275507	573	0.523935	524	-66.7521
526	0.350717	575	0.531097	526	-59.2134
528	1.14664	577	0.528439	528	-53.8581
530	0.14928	579	0.514898	530	-66.7532
532	0.322283	581	0.535287	532	-71.8729
534	1.06363	583	0.536778	534	-48.2843
536	0.373396	585	0.525587	536	-64.1027
538	0.977977	587	0.539006	538	-48.7159
540	0.817703	589	0.526386	540	-55.8633
542	0.843006	591	0.511137	542	-58.3981
544	0.493485	593	0.496389	544	-54.0672
546	0.37228	595	0.486625	546	-74.2385
548	0.828836	597	0.505338	548	-50.0982
550	0.361216	599	0.493569	550	-66.8236
552	0.890727	601	0.492824	552	-47.9479
554	0.855489	603	0.50639	554	-53.6105
556	0.328259	605	0.490859	556	-71.4937
558	0.822578	607	0.492189	558	-65.9655
560	0.821751	609	0.484784	560	-40.3528
562	1.41998	611	0.473649	562	-69.4543
564	0.957435	613	0.449023	564	-58.5998
566	1.42855	615	0.450895	566	-53.3304
568	0.028531	617	0.42318	568	-77.4813
570	0.020607	619	0.428085	570	-40.2991
572	0.067321	621	0.439899	572	-57.4654
574	0.139485	623	0.439541	574	-86.7285
576	0.206091	625	0.443803	576	-71.9513
578	0.705426	627	0.456363	578	-76.9114
580	0.592901	629	0.450735	580	-69.9204
582	0.134505	631	0.45586	582	-64.8698
584	0.191351	633	0.455404	584	-166.548
586	0.214576	635	0.459544	586	-172.732
588	0.418727	637	0.462829	588	167.425
590	0.509525	639	0.458003	590	168.363
592	0.712719	641	0.463699	592	176.643
594	0.886946	643	0.461653	594	175.125
596	0.23293	645	0.445581	596	171.103
598	0.106167	647	0.464885	598	-179.512
600	0.10884	649	0.469936	600	166.668
602	0.09813	651	0.483869	602	-167.115
604	0.020358	653	0.482742	604	-174.194
606	0.094003	655	0.495245	606	168.245
608	1.54539	657	0.498779	608	175.306
610	0.01931	659	0.475584	610	173.018
612	0.106654	661	0.477377	612	177.476
614	0.031999	663	0.475664	614	172.319
616	0.4845	665	0.484626	616	-175.435
618	0.562455	667	0.479422	618	174.441
620	0.557836	669	0.477581	620	174.456
622	1.49876	671	0.474103	622	173.939
624	0.633578	673	0.446862	624	156.361
626	0.217847	675	0.441279	626	-159.324
628	0.469586	677	0.46994	628	-162.871
630	1.16871	679	0.463964	630	141.218
632	0.396832	681	0.45141	632	-169.804
634	0.504082	683	0.448123	634	176.439
636	1.04435	685	0.439273	636	-55.7411
638	0.346968	687	0.426881	638	-80.3854
640	0.055258	689	0.452571	640	-57.6823
642	0.105587	691	0.457073	642	40.1052
644	0.005324	693	0.465189	644	-73.7646
646	1.30791	695	0.468713	646	-50.3654
648	0.240379	697	0.44557	648	-35.3309
650	0.323977	699	0.441099	650	-55.3293
652	1.56901	701	0.441128	652	-60.6189
654	0.078966	703	0.414722	654	-54.0859
656	0.394726	705	0.416232	656	-59.7675
658	0.452328	707	0.41015	658	-51.1161
660	0.265031	709	0.409245	660	-42.0574
662	0.188655	711	0.408421	662	-34.8015
664	1.05103	713	0.425713	664	-69.6112
666	0.042808	715	0.40747	666	-53.7352
668	0.273772	717	0.40806	668	-49.2332
670	0.611309	719	0.409086	670	-64.1904
672	0.04946	721	0.408666	672	-166.999
674	0.352572	723	0.408383	674	178.89
676	0.834088	725	0.402806	676	-159.528
678	0.424039	727	0.386757	678	-163.62
680	0.849152	729	0.403824	680	146.501
682	0.111698	731	0.387818	682	178.962
684	0.398348	733	0.409713	684	-175.596
686	0.378791	735	0.41317	686	178.596
688	0.177447	737	0.410516	688	-48.5893
690	0.794331	739	0.415573	690	-62.2733
692	0.610411	741	0.401817	692	-53.3961
694	0.083338	743	0.391732	694	-39.1469
696	1.19813	745	0.39637	696	-55.5982
698	0.358742	747	0.372613	698	-69.4965
700	0.805486	749	0.37342	700	-45.7026
702	0.041778	751	0.357507	702	-58.5949
704	0.645514	753	0.360368	704	-71.4115
706	0.27068	755	0.348013	706	-27.843
708	0.385655	757	0.349808	708	-44.9957
710	0.108941	759	0.343781	710	-170.589
712	0.021025	761	0.341678	712	-56.5963
714	0.480072	763	0.342005	714	-60.9839
716	0.224304	765	0.337868	716	-46.626
718	0.470435	767	0.343984	718	-57.087
720	0.383902	769	0.345653	720	-64.8559
722	0.136706	771	0.338768	722	-64.6412
724	0.354457	773	0.338009	724	-44.6668
726	1.65089	775	0.343389	726	73.5292
728	0.170804	777	0.317745	728	-64.601
730	0.540992	779	0.315966	730	-73.622
732	0.232472	781	0.308028	732	172.675
734	0.061571	783	0.303612	734	168.404
736	0.424743	785	0.338012	736	176.628
738	1.63147	787	0.331542	738	-177.742
740	0.280375	789	0.300175	740	-53.2605
742	0.511401	791	0.297519	742	-71.9734
744	0.181513	793	0.289241	744	-166.138
746	0.150773	795	0.287034	746	-169.552
748	0.016833	797	0.312648	748	-164.264
750	0.325415	799	0.322116	750	-174.333
752	0.248705	801	0.321919	752	-177.667
754	0.154475	803	0.336299	754	-174.433
756	0.090603	805	0.334443	756	-73.025
758	0.407094	807	0.339791	758	-63.5379
760	0.223835	809	0.334511	760	-64.1135
762	1.05325	811	0.330079	762	-38.7929
764	0.138898	813	0.311286	764	-72.8568
766	0.07228	815	0.332348	766	-161.586
768	0.325106	817	0.347701	768	-138.608
770	0.5903	819	0.350588	770	-67.3669
772	0.035297	821	0.344939	772	-77.392
774	0.073744	823	0.347799	774	-51.1786
776	0.031627	825	0.347552	776	-52.6738
778	1.27737	827	0.367489	778	-68.2846
780	0.048877	829	0.34689	780	-61.507
782	1.20641	831	0.346748	782	-61.8103
784	0.571215	833	0.326	784	-173.025
786	0.246083	835	0.315402	786	-61.4951
788	0.430311	837	0.313013	788	-55.3957
790	0.106518	839	0.308644	790	33.5612
792	0.106152	841	0.307478	792	-77.1708
794	0.315234	843	0.309986	794	-42.0828
796	0.010282	845	0.30669	796	-67.1198
798	0.399093	847	0.30874	798	-68.743
800	0.00986	849	0.305482	800	-59.5661
802	0.184849	851	0.306527	802	-50.8088
804	0.027735	853	0.305561	804	-69.3022
806	0.360435	855	0.309148	806	-63.0099
808	0.084289	857	0.309197	808	-43.9699
810	0.003794	859	0.308178	810	-63.5024
812	0.037366	861	0.30922	812	-74.2394
814	0.273221	863	0.309292	814	-52.3644
816	0.530137	865	0.312959	816	-56.6703
818	0.553865	867	0.303684	818	-68.7431
820	0.039654	869	0.292706	820	-64.9692
822	0.098758	871	0.293208	822	-62.2683
824	0.623444	873	0.296533	824	-45.0125
826	0.368695	875	0.284225	826	-62.8206
828	0.081885	877	0.278345	828	-47.7702
830	0.144093	879	0.282395	830	-44.5208
832	0.011633	881	0.28444	832	-59.8136
834	1.78159	883	0.289739	834	-61.5645
836	0.101255	885	0.264238	836	-63.2018
838	0.063114	887	0.263319	838	-59.712
840	0.147552	889	0.271261	840	-59.4974
842	0.097544	891	0.271241	842	-80.7086
844	0.07116	893	0.273443	844	-51.8005
846	1.43146	895	0.280694	846	-50.7609
848	0.490242	897	0.279218	848	-67.4773
850	0.315539	899	0.276232	850	-60.6797
852	0.967698	901	0.278731	852	-64.422
854	0.061712	903	0.263448	854	-172.869
856	0.357974	905	0.270247	856	-174.21
858	0.143103	907	0.263581	858	166.549
860	0.002233	909	0.263788	860	-56.243
862	0.113599	911	0.270471	862	-44.2182
864	1.19202	913	0.268975	864	-35.9703
866	0.839905	915	0.249168	866	51.7544
868	0.469476	917	0.235993	868	67.2179
870	0.307824	919	0.227479	870	-75.8458
872	0.178301	921	0.230653	872	-49.3195
874	0.061422	923	0.228096	874	-46.6557
876	1.02845	925	0.229147	876	-62.0656
878	0.247427	927	0.21309	878	-63.7618
880	0.0418	929	0.208645	880	-72.1093
882	0.169011	931	0.209684	882	-52.8291
884	0.041294	933	0.212631	884	-44.9655
886	0.126636	935	0.212881	886	-86.7763
888	0.211846	937	0.215808	888	-64.205
890	0.048224	939	0.21355	890	-51.0355
892	0.23155	941	0.219506	892	-55.5661
894	0.150466	943	0.219479	894	-54.5269
896	0.112759	945	0.219977	896	-63.691
898	0.236218	947	0.221037	898	-77.3348
900	0.062105	949	0.219305	900	-163.223
902	0.136519	951	0.222247	902	-173.746
904	0.207079	953	0.219637	904	174.879
906	0.362887	955	0.217998	906	173.11
908	0.033373	957	0.215583	908	177.104
910	0.055887	959	0.222907	910	-159.072
912	0.040982	961	0.238049	912	148.038
914	0.456528	963	0.244234	914	-172.286
916	0.066391	965	0.240893	916	172.715
918	0.00496	967	0.243928	918	-175.208
920	0.064769	969	0.248353	920	-173.481
922	0.265013	971	0.249996	922	-176.557
924	0.00805	973	0.248597	924	-173.697
926	0.074709	975	0.25059	926	-164.005
928	0.28438	977	0.256883	928	-178.036
930	0.246345	979	0.252637	930	174.183
932	0.27657	981	0.249189	932	-178.551
934	0.506558	983	0.25386	934	-178.383
936	0.055295	985	0.245445	936	-176.507
938	0.460197	987	0.247865	938	69.1349
940	0.146569	989	0.241525	940	58.8838
942	0.207653	991	0.240775	942	36.0779
944	0.433718	993	0.244346	944	67.1055
946	1.35766	995	0.250392	946	56.5877
948	0.340936	997	0.243731	948	-59.282
950	0.440492	999	0.242056	950	58.9702
952	0.203524	1001	0.233669	952	90.7812
954	0.401644	1003	0.233704	954	81.2816
956	0.024683	1005	0.229671	956	-55.8788
958	0.153456	1007	0.234538	958	-60.1699
960	0.336417	1009	0.25244	960	-55.708
962	0.038787	1011	0.249133	962	-51.7646
964	0.201659	1013	0.250604	964	-62.6282
966	0.181166	1015	0.25534	966	-75.7043
968	0.043743	1017	0.252675	968	-64.2955
970	0.466569	1019	0.253342	970	-52.824
972	0.050417	1021	0.25101	972	-38.1602
974	0.113962	1023	0.254563	974	-54.0746
976	0.225646	1025	0.255663	976	-65.9732
978	0.025158	1027	0.264983	978	-68.758
980	0.093735	1029	0.264614	980	-76.6186
982	0.316383	1031	0.264334	982	-67.6128
984	0.053772	1033	0.265749	984	-51.9049
986	0.273013	1035	0.266571	986	-56.2373
988	0.098912	1037	0.270142	988	179.417
990	0.346035	1039	0.275678	990	-55.8805
992	0.230202	1041	0.27123	992	160.621
994	0.175355	1043	0.268028	994	-175.018
996	0.165793	1045	0.266427	996	178.324
998	0.149592	1047	0.268661	998	-39.9248
1000	0.209228	1049	0.267522	1000	-64.7047
1002	0.006018	1051	0.269922	1002	-70.7296
1004	0.125113	1053	0.270036	1004	-48.8442
1006	0.242153	1055	0.273658	1006	-49.3223
1008	0.399566	1057	0.275501	1008	40.9366
1010	0.812969	1059	0.272668	1010	49.5951
1012	0.350234	1061	0.25803	1012	-64.2653
1014	0.289482	1063	0.251168	1014	-80.3954
1016	0.218137	1065	0.257591	1016	-57.1258
1018	0.226207	1067	0.257863	1018	-70.203
1020	0.14695	1069	0.253447	1020	-53.2277
1022	0.195035	1071	0.253022	1022	-76.295
1024	0.107728	1073	0.255038	1024	-48.9403
1026	0.389323	1075	0.261854	1026	61.987
1028	0.072103	1077	0.264407	1028	64.8834
1030	0.073921	1079	0.267756	1030	60.99
1032	0.51012	1081	0.276267	1032	-46.8851
1034	0.085805	1083	0.267355	1034	-54.4097
1036	0.176293	1085	0.267019	1036	-56.8661
1038	0.143199	1087	0.26984	1038	-60.2707
1040	0.1091	1089	0.293593	1040	-57.6795
1042	0.386169	1091	0.291547	1042	-65.3182
1044	0.736029	1093	0.287269	1044	-61.1944
1046	1.02462	1095	0.275102	1046	-176.239
1048	0.257202	1097	0.254679	1048	-179.063
1050	0.021115	1099	0.257932	1050	-162.859
1052	0.205287	1101	0.257588	1052	176.351
1054	0.199973	1103	0.254328	1054	-171.558
1056	0.268052	1105	0.250407	1056	-173.463
1058	1.04857	1107	0.247057	1058	-176.736
1060	0.171062	1109	0.226327	1060	-179.945
1062	0.11234	1111	0.225223	1062	165.01
1064	0.438435	1113	0.231737	1064	178.931
1066	0.047935	1115	0.223115	1066	-51.7831
1068	0.077082	1117	0.22844	1068	-54.2257
1070	0.349953	1119	0.227631	1070	-52.595
1072	0.228075	1121	0.225486	1072	-46.5982
1074	0.168972	1123	0.222956	1074	-55.7853
1076	0.69164	1125	0.22008	1076	-175.167
1078	0.006705	1127	0.207477	1078	155.441
1080	0.079721	1129	0.210044	1080	-173.889
1082	0.387144	1131	0.225303	1082	-171.911
1084	0.094857	1133	0.223702	1084	-169.306
1086	0.45157	1135	0.232571	1086	163.498
1088	0.375749	1137	0.227942	1088	-149.414
1090	0.123626	1139	0.230446	1090	-50.5409
1092	0.070083	1141	0.232488	1092	-59.4495
1094	0.095303	1143	0.261836	1094	-39.6555
1096	0.27748	1145	0.273386	1096	-71.465
1098	0.092686	1147	0.277464	1098	-57.6991
1100	0.329205	1149	0.279305	1100	-65.5363
1102	0.011715	1151	0.306694	1102	-49.5121
1104	0.306208	1153	0.31057	1104	-49.4659
1106	0.334309	1155	0.305741	1106	-50.584
1108	0.257899	1157	0.32942	1108	-65.4889
1110	0.081074	1159	0.349266	1110	176.641
1112	0.007126	1161	0.348474	1112	-175.916
1114	0.610673	1163	0.352207	1114	-170.659
1116	0.231741	1165	0.347889	1116	-75.1204
1118	0.00537	1167	0.37375	1118	-46.6178
1120	0.125692	1169	0.376964	1120	-67.3464
1122	0.295875	1171	0.404221	1122	-68.6103
1124	0.448533	1173	0.403141	1124	-59.5932
1126	0.516954	1175	0.405249	1126	-52.7209
1128	0.239538	1177	0.401178	1128	-64.1668
1130	0.499468	1179	0.404396	1130	-50.322
1132	0.064512	1181	0.400243	1132	-40.6828
1134	0.069008	1183	0.399485	1134	-64.7399
1136	0.317357	1185	0.399814	1136	-44.4708
1138	1.33084	1187	0.402549	1138	-58.0327
1140	0.006823	1189	0.402591	1140	-52.8271
1142	0.172264	1191	0.429784	1142	-48.3424
1144	0.127661	1193	0.435248	1144	177.513
1146	0.003485	1195	0.459041	1146	164.759
1148	0.419864	1197	0.468239	1148	-167.117
1150	0.003891	1199	0.460071	1150	179.487
1152	0.042316	1201	0.460983	1152	-56.8387
1154	0.003928	1203	0.460453	1154	-45.2592
1156	0.10054	1205	0.463282	1156	-42.8324
1158	0.012053	1207	0.464865	1158	-58.7954
1160	0.115857	1209	0.465908	1160	-74.9603
1162	0.438074	1211	0.46685	1162	36.1039
1164	0.007332	1213	0.463226	1164	-53.165
1166	0.314158	1215	0.473656	1166	-75.9493
1168	0.036628	1217	0.468934	1168	-48.984
1170	0.242702	1219	0.50757	1170	-61.5556
1172	0.101576	1221	0.532686	1172	-50.7502
1174	0.025197	1223	0.55778	1174	-55.3551
1176	0.061493	1225	0.578387	1176	-61.9213
1178	0.135066	1227	0.605498	1178	-56.3091
1180	0.842648	1229	0.636522	1180	-83.4376
1182	0.307119	1231	0.652934	1182	-173.458
1184	0.538291	1233	0.679381	1184	-177.841
1186	0.220106	1235	0.700157	1186	-171.814
1188	0.500969	1237	0.72181	1188	-170.559
1190	0.225734	1239	0.743663	1190	-179.418
1192	1.53745	1241	0.743232	1192	-176.455
1194	0.672805	1243	0.746987	1194	-161.427
1196	0.48137	1245	0.736883	1196	-177.441
1198	0.184768	1247	0.762762	1198	175.704
1200	1.69865	1249	0.787347	1200	-140.896
1202	0.205501	1251	0.760436	1202	159.845
1204	0.064745	1253	0.788092	1204	-172.055
1206	1.51827	1255	0.790908	1206	-173.501
1208	1.25019	1257	0.781451	1208	-160.594
1210	0.041506	1259	0.760131	1210	-166.915
1212	0.193761	1261	0.78411	1212	172.041
1214	0.394755	1263	0.823495	1214	-168.897
1216	1.52481	1265	0.819569	1216	168.292
1218	0.166056	1267	0.813834	1218	165.915
1220	1.48855	1269	0.846222	1220	177.024
1222	0.24186	1271	0.818067	1222	177.808
1224	0.553967	1273	0.815332	1224	-166.693
1226	0.313395	1275	0.807454	1226	177.504
1228	0.400432	1277	0.80124	1228	179.818
1230	0.291816	1279	0.812801	1230	171.663
1232	0.026612	1281	0.81288	1232	-172.641
1234	0.085472	1283	0.833892	1234	-178.297
1236	0.454079	1285	0.839542	1236	179.632
1238	1.33296	1287	0.856849	1238	-154.721
1240	1.36645	1289	0.870101	1240	-155.994
1242	0.445475	1291	0.887638	1242	-177.558
1244	1.31731	1293	0.919776	1244	175.426
1246	0.463368	1295	0.934217	1246	-166.619
1248	0.011467	1297	0.966188	1248	-159.801
1250	0.049502	1299	1.00063	1250	-169.971
1252	0.015834	1301	1.03959	1252	-177.605
1254	0.145357	1303	1.08149	1254	159.091
1256	0.179677	1305	1.1171	1256	177.045
1258	0.064223	1307	1.15172	1258	-166.447
1260	0.162947	1309	1.18973	1260	-160.081
1262	0.256874	1311	1.19065	1262	174.7
1264	0.528852	1313	1.19217	1264	-172.267
1266	0.078064	1315	1.20446	1266	168.508
1268	1.96842	1317	1.24421	1268	-160.669
1270	1.49848	1319	1.24347	1270	-178.576
1272	1.35631	1321	1.24559	1272	-177.066
1274	1.05553	1323	1.23209	1274	170.271
1276	1.41705	1325	1.24918	1276	-171.64
1278	1.68628	1327	1.25032	1278	168.884
1280	1.66323	1329	1.24796	1280	148.671
1282	1.62948	1331	1.24212	1282	172.897
1284	1.57706	1333	1.23982	1284	170.469
1286	1.30277	1335	1.22614	1286	174.941
1288	1.59364	1337	1.2021	1288	176.713
1290	0.204181	1339	1.19532	1290	158.72
1292	1.72517	1341	1.19768	1292	172.099
1294	0.167628	1343	1.16358	1294	167.301
1296	1.77533	1345	1.196	1296	-178.242
1298	1.41399	1347	1.16281	1298	170.805
1300	0.353087	1349	1.13816	1300	173.16
1302	1.5883	1351	1.13132	1302	-170.019
1304	0.205573	1353	1.12849	1304	173.125
1306	1.04543	1355	1.14992	1306	-174.22
1308	0.184189	1357	1.15968	1308	176.47
1310	1.24045	1359	1.19243	1310	-166.519
1312	2.16301	1361	1.19624	1312	-172.098
1314	0.198468	1363	1.18138	1314	-175.545
1316	1.23802	1365	1.21057	1316	173.801
1318	1.78548	1367	1.22739	1318	-168.024
1320	0.080814	1369	1.21822	1320	-171.148
1322	0.105087	1371	1.23314	1322	176.602
1324	0.160048	1373	1.26679	1324	179.514
1326	0.002701	1375	1.29748	1326	-179.635
1328	0.978481	1377	1.3325	1328	162.192
1330	0.295806	1379	1.33429	1330	156.343
1332	1.07718	1381	1.35293	1332	-179.882
1334	0.36799	1383	1.36119	1334	174.059
1336	1.3194	1385	1.38039	1336	171.386
1338	1.99561	1387	1.37842	1338	-179.682
1340	2.24326	1389	1.37608	1340	177.41
1342	2.0524	1391	1.36208	1342	179.121
1344	2.03935	1393	1.35252	1344	178.913
1346	2.06194	1395	1.3516	1346	-176.485
1348	1.73346	1397	1.3491	1348	176.925
1350	1.99772	1399	1.3464	1350	173.363
1352	2.11055	1401	1.33087	1352	175.853
1354	1.92617	1403	1.31262	1354	163.306
1356	1.91037	1405	1.3084	1356	176.414
1358	1.9647	1407	1.2873	1358	-176.229
1360	0.208928	1409	1.27891	1360	-170.652
1362	0.333199	1411	1.309	1362	154.147
1364	1.14313	1413	1.33589	1364	166.873
1366	2.06556	1415	1.34786	1366	-176.203
1368	1.93164	1417	1.3481	1368	-172.643
1370	1.60444	1419	1.33599	1370	-173.093
1372	0.681255	1421	1.32927	1372	146.907
1374	1.90976	1423	1.34836	1374	176.446
1376	1.47438	1425	1.32577	1376	166.704
1378	1.56831	1427	1.30339	1378	157.137
1380	1.37105	1429	1.30608	1380	164.909
1382	1.51476	1431	1.29869	1382	171.488
1384	0.893083	1433	1.30366	1384	-175.673
1386	0.100593	1435	1.32219	1386	179.324
1388	1.25458	1437	1.3527	1388	-179.36
1390	0.322177	1439	1.36168	1390	-163.898
1392	0.020277	1441	1.38365	1392	-177.102
1394	1.7884	1443	1.40314	1394	158.838
1396	0.115719	1445	1.40028	1396	162.303
1398	0.181954	1447	1.43335	1398	176.218
1400	0.010639	1449	1.46523	1400	173.367
1402	1.44694	1451	1.50428	1402	171.133
1404	1.27727	1453	1.51069	1404	178.631
1406	1.53337	1455	1.51198	1406	-174.494
1408	1.82154	1457	1.51784	1408	178.453
1410	1.43094	1459	1.51222	1410	173.657
1412	1.42019	1461	1.49039	1412	170.343
1414	1.65809	1463	1.49115	1414	171.286
1416	2.07866	1465	1.48192	1416	162.528
1418	1.32709	1467	1.45756	1418	172.098
1420	0.826924	1469	1.43836	1420	173.488
1422	1.78745	1471	1.43989	1422	173.527
1424	1.69444	1473	1.40791	1424	-167.446
1426	1.7541	1475	1.40892	1426	175.549
1428	1.06755	1477	1.39913	1428	152.616
1430	1.22818	1479	1.41384	1430	-174.482
1432	1.48985	1481	1.41357	1432	172.669
1434	1.32822	1483	1.41116	1434	-178.127
1436	1.22082	1485	1.4151	1436	-175.157
1438	1.87878	1487	1.41994	1438	-173.875
1440	1.54306	1489	1.39449	1440	163.379
1442	1.5744	1491	1.39257	1442	179.269
1444	1.99346	1493	1.38274	1444	-178.922
1446	1.93701	1495	1.38512	1446	167.384
1448	1.59851	1497	1.38588	1448	168.912
1450	1.22121	1499	1.39321	1450	-165.82
1452	1.19771	1501	1.41223	1452	164.15
1454	1.71552	1503	1.43063	1454	165.163
1456	0.855124	1505	1.43518	1456	-177.906
1458	1.54519	1507	1.45911	1458	168.851
1460	1.71346	1509	1.46441	1460	170.267
1462	1.67757	1511	1.47133	1462	179.422
1464	1.74181	1513	1.47812	1464	-171.074
1466	2.07768	1515	1.48568	1466	-173.695
1468	1.32611	1517	1.48754	1468	167.181
1470	1.26813	1519	1.5009	1470	-172.91
1472	1.63601	1521	1.51412	1472	-179.188
1474	0.780361	1523	1.51564	1474	173.804
1476	0.355392	1525	1.53867	1476	171.449
1478	1.70284	1527	1.57047	1478	-172.342
1480	1.0015	1529	1.57953	1480	-177.807
1482	1.76338	1531	1.59788	1482	163.109
1484	1.81937	1533	1.59911	1484	-172.834
1486	1.62603	1535	1.60151	1486	-172.658
1488	1.70361	1537	1.61184	1488	-172.864
1490	1.42091	1539	1.62063	1490	177.433
1492	0.994486	1541	1.63569	1492	-167.595
1494	1.64546	1543	1.65865	1494	166.66
1496	1.76922	1545	1.66916	1496	179.989
1498	1.77576	1547	1.67725	1498	178.818
1500	1.96311	1549	1.6814	1500	-179.213
1502	1.76778	1551	1.68284	1502	-175.336
1504	1.34163	1553	1.69053	1504	-166.497
1506	1.82617	1555	1.70492	1506	179.609
1508	1.54068	1557	1.70812	1508	-176.043
1510	0.339354	1559	1.71909	1510	-165.22
1512	1.4583	1561	1.7529	1512	177.527
1514	1.19681	1563	1.76197	1514	176.446
1516	0.860592	1565	1.77977	1516	-169.429
1518	0.367046	1567	1.80487	1518	-168.78
1520	0.903486	1569	1.84016	1520	166.45
1522	0.188299	1571	1.86222	1522	-153.762
1524	1.74486	1573	1.89546	1524	168.459
1526	1.26496	1575	1.90104	1526	163.27
1528	1.80264	1577	1.91623	1528	179.848
1530	1.21506	1579	1.9202	1530	160.025
1532	1.36934	1581	1.9373	1532	158.963
1534	1.5249	1583	1.95469	1534	-179.902
1536	1.46284	1585	1.96872	1536	-170.433
1538	0.606439	1587	1.98486	1538	-176.933
1540	1.44697	1589	2.01566	1540	163.09
1542	1.0827	1591	2.03017	1542	159.135
1544	2.11279	1593	2.05165	1544	173.979
1546	1.9747	1595	2.05257	1546	-165.624
1548	1.96515	1597	2.05748	1548	-178.673
1550	2.17208	1599	2.05961	1550	170.809
1552	2.11778	1601	2.05965	1552	175.862
1554	1.94331	1603	2.06161	1554	177.679
1556	2.05141	1605	2.0662	1556	178.636
1558	1.81008	1607	2.07146	1558	175.48
1560	2.0594	1609	2.0805	1560	165.093
1562	2.01727	1611	2.08397	1562	169.245
1564	2.11982	1613	2.08854	1564	179.209
1566	2.17084	1615	2.08893	1566	-173.232
1568	1.99368	1617	2.08966	1568	-176.745
1570	1.92921	1619	2.09364	1570	-174.021
1572	1.7122	1621	2.09749	1572	-176.556
1574	1.93194	1623	2.10721	1574	-166.386
1576	1.94545	1625	2.11241	1576	176.38
1578	2.15578	1627	2.11824	1578	166.788
1580	1.91869	1629	2.11914	1580	176.915
1582	1.82526	1631	2.12227	1582	-177.372
1584	1.93895	1633	2.13063	1584	171.188
1586	2.14277	1635	2.13519	1586	177.479
1588	2.14285	1637	2.13766	1588	-179.808
1590	2.17436	1639	2.13799	1590	175.709
1592	2.14213	1641	2.13896	1592	175.327
1594	2.17091	1643	2.14156	1594	166.086
1596	2.17408	1645	2.1419	1596	-177.723
1598	1.98314	1647	2.14369	1598	-167.502
1600	2.03506	1649	2.14901	1600	178.412
1602	2.1521	1651	2.15136	1602	-161.137
1604	2.06114	1653	2.154	1604	171.516
1606	1.98652	1655	2.15756	1606	176.057
1608	2.08888	1657	2.16062	1608	178.569
1610	2.03	1659	2.16341	1610	-174.211
1612	1.91159	1661	2.16802	1612	157.961
1614	2.08685	1663	2.17189	1614	163.828
1616	2.11594	1665	2.17394	1616	170.218
1618	2.13134	1667	2.1776	1618	-169.681
1620	2.00659	1669	2.17949	1620	179.002
1622	1.85016	1671	2.18284	1622	-174.924
1624	2.02392	1673	2.19011	1624	160.707
1626	2.02463	1675	2.19166	1626	167.209
1628	2.00121	1677	2.19432	1628	168.833
1630	2.06971	1679	2.19356	1630	-174.099
1632	2.23881	1681	2.19666	1632	-179.238
1634	2.22662	1683	2.19617	1634	175.958
1636	2.26996	1685	2.19655	1636	-175.462
1638	2.14644	1687	2.19596	1638	176.089
1640	2.17203	1689	2.19805	1640	171.482
1642	2.15716	1691	2.19764	1642	172.449
1644	2.15851	1693	2.19823	1644	179.635
1646	2.22045	1695	2.20003	1646	-174.235
1648	2.07153	1697	2.19957	1648	179.003
1650	2.17408	1699	2.20427	1650	179.168
1652	2.21588	1701	2.20604	1652	-173.981
1654	2.17248	1703	2.2046	1654	-166.553
1656	2.31481	1705	2.20605	1656	168.458
1658	2.26208	1707	2.2025	1658	-177.352
1660	2.2328	1709	2.202	1660	173.231
1662	2.24568	1711	2.20354	1662	177.401
1664	2.13916	1713	2.20489	1664	165.92
1666	2.20738	1715	2.20516	1666	-175.939
1668	2.19279	1717	2.20329	1668	179.877
1670	2.12159	1719	2.20293	1670	170.637
1672	2.19817	1721	2.20406	1672	-177.922
1674	2.19209	1723	2.20207	1674	177.759
1676	2.23708	1725	2.20007	1676	-175.523
1678	2.20059	1727	2.19855	1678	175.535
1680	2.07518	1729	2.19894	1680	167.898
1682	2.24341	1731	2.20333	1682	167.803
1684	2.16678	1733	2.20182	1684	174.83
1686	2.26644	1735	2.20242	1686	176.632
1688	2.15902	1737	2.19993	1688	-178.797
1690	2.22318	1739	2.20153	1690	-173.424
1692	2.27226	1741	2.20039	1692	162.413
1694	2.1876	1743	2.19954	1694	173.05
1696	2.26369	1745	2.19945	1696	172.421
1698	2.24907	1747	2.19877	1698	172.592
1700	2.15259	1749	2.19722	1700	175.335
1702	2.28403	1751	2.19675	1702	177.279
1704	2.23932	1753	2.19407	1704	178.423
1706	2.13935	1755	2.18999	1706	-172.082
1708	2.22844	1757	2.19183	1708	168.652
1710	2.26041	1759	2.19159	1710	158.076
1712	2.10543	1761	2.18871	1712	174.033
1714	2.18897	1763	2.18942	1714	176.487
1716	2.29902	1765	2.18989	1716	173.257
1718	2.22582	1767	2.18839	1718	157.945
1720	2.17426	1769	2.18808	1720	-173.406
1722	2.2136	1771	2.1872	1722	177.572
1724	2.10147	1773	2.18576	1724	-172.776
1726	2.15769	1775	2.18558	1726	-175.421
1728	1.96303	1777	2.18761	1728	175.653
1730	2.22483	1779	2.19272	1730	-178.518
1732	2.21423	1781	2.19162	1732	-177.789
1734	2.24586	1783	2.1912	1734	170.092
1736	2.24023	1785	2.19077	1736	-178.864
1738	2.2509	1787	2.19234	1738	-174.553
1740	2.15155	1789	2.1893	1740	176.973
1742	2.18681	1791	2.19104	1742	-175.361
1744	2.24838	1793	2.19081	1744	-174.836
1746	2.19722	1795	2.19051	1746	172.491
1748	2.30683	1797	2.18926	1748	138.93
1750	2.26239	1799	2.18663	1750	157.889
1752	2.1439	1801	2.18329	1752	178.796
1754	2.24503	1803	2.18535	1754	166.889
1756	2.13721	1805	2.18331	1756	172.208
1758	2.23706	1807	2.18499	1758	176.475
1760	2.30986	1809	2.18337	1760	174.734
1762	2.31325	1811	2.18144	1762	-177.754
1764	2.15279	1813	2.1772	1764	158.038
1766	2.11383	1815	2.17781	1766	169.93
1768	2.17458	1817	2.17867	1768	172.081
1770	2.17808	1819	2.18012	1770	-179.455
1772	2.0988	1821	2.17601	1772	-178.268
1774	2.09227	1823	2.17551	1774	-176.423
1776	2.16095	1825	2.17506	1776	-178.503
1778	2.22004	1827	2.17548	1778	-178.179
1780	2.29465	1829	2.17513	1780	178.559
1782	2.16807	1831	2.17341	1782	178.198
1784	2.19694	1833	2.1719	1784	-179.746
1786	2.1415	1835	2.17274	1786	153.973
1788	2.23944	1837	2.17598	1788	171.46
1790	2.16599	1839	2.1735	1790	179.807
1792	2.22965	1841	2.17417	1792	-165.545
1794	2.18294	1843	2.17282	1794	173.443
1796	2.22973	1845	2.16994	1796	-178.083
1798	2.1718	1847	2.16866	1798	170.083
1800	2.12889	1849	2.16875	1800	-176.58
1802	2.15017	1851	2.17002	1802	178.596
1804	2.03556	1853	2.16903	1804	-169.004
1806	2.23123	1855	2.1724	1806	-176.505
1808	2.21638	1857	2.16978	1808	172.931
1810	2.11657	1859	2.16877	1810	165.568
1812	2.14071	1861	2.16956	1812	167.788
1814	2.21245	1863	2.17065	1814	-167.72
1816	2.22388	1865	2.17126	1816	176
1818	2.21043	1867	2.16934	1818	169.843
1820	2.13049	1869	2.16992	1820	-179.208
1822	2.14127	1871	2.1717	1822	170
1824	2.09278	1873	2.17159	1824	170.6
1826	2.25917	1875	2.17241	1826	171.095
1828	2.21852	1877	2.17142	1828	-172.006
1830	2.1699	1879	2.17114	1830	-175.693
1832	2.19285	1881	2.17053	1832	176.99
1834	2.22476	1883	2.1641	1834	-177.168
1836	2.31834	1885	2.16368	1836	168.612
1838	2.09919	1887	2.16207	1838	165.387
1840	2.23865	1889	2.16404	1840	176.434
1842	2.17521	1891	2.16438	1842	174.367
1844	2.23352	1893	2.16267	1844	-168.036
1846	2.13455	1895	2.16151	1846	152.315
1848	2.17515	1897	2.1625	1848	-175.824
1850	2.09561	1899	2.16324	1850	-174.006
1852	2.24686	1901	2.16461	1852	-179.921
1854	2.14291	1903	2.16233	1854	167.799
1856	2.22145	1905	2.16245	1856	178.199
1858	2.15591	1907	2.1611	1858	-174.868
1860	2.21314	1909	2.16072	1860	-179.118
1862	2.10148	1911	2.15921	1862	-173.283
1864	2.18331	1913	2.16195	1864	-172.3
1866	2.15664	1915	2.16195	1866	-172.968
1868	2.24712	1917	2.16272	1868	-176.213
1870	1.97243	1919	2.15924	1870	167.543
1872	2.0739	1921	2.16322	1872	-163.627
1874	2.06991	1923	2.16586	1874	161.564
1876	2.18176	1925	2.16523	1876	-177.335
1878	2.20271	1927	2.16422	1878	166.702
1880	2.20851	1929	2.16531	1880	162.265
1882	2.09288	1931	2.16507	1882	173.084
1884	2.23894	1933	2.1677	1884	170.66
1886	2.30345	1935	2.16587	1886	173.675
1888	2.11536	1937	2.16396	1888	165.746
1890	2.1995	1939	2.16788	1890	-176.088
1892	2.16196	1941	2.16592	1892	-173.19
1894	2.03913	1943	2.16823	1894	178.985
1896	2.16596	1945	2.17068	1896	178.867
1898	2.17607	1947	2.17094	1898	177.669
1900	2.1922	1949	2.17081	1900	176.112
1902	2.10078			1902	-177.086
1904	2.20396			1904	169.113
1906	2.10021			1906	162.957
1908	2.16584			1908	179.825
1910	2.15634			1910	-178.634
1912	2.19536			1912	-173.024
1914	2.2426			1914	177.043
1916	2.12798			1916	-177.206
1918	2.23928			1918	174.199
1920	2.21948			1920	-178.444
1922	2.13596			1922	165.654
1924	2.13369			1924	-168.864
1926	2.20996			1926	-164.468
1928	2.2044			1928	165.511
1930	2.13933			1930	172.34
1932	1.8716			1932	-169.633
1934	2.20369			1934	167.302
1936	2.23758			1936	169.155
1938	2.19775			1938	174.465
1940	2.25584			1940	175.294
1942	2.08977			1942	174.512
1944	2.17514			1944	-174.714
1946	2.18397			1946	177.159
1948	2.21238			1948	-179.126
1950	2.16412			1950	174.431
1952	2.1326			1952	176.208
1954	2.14904			1954	171.252
1956	2.15384			1956	178.553
1958	2.13727			1958	-177.244
1960	2.13738			1960	161.753
1962	2.23875			1962	-166.617
1964	2.18331			1964	167.957
1966	2.19486			1966	-172.833
1968	2.0732			1968	-172.247
1970	2.17157			1970	178.938
1972	2.20571			1972	177.187
1974	2.03864			1974	177.02
1976	2.1311			1976	175.352
1978	2.25712			1978	-178.919
1980	2.19644			1980	171.075
1982	2.2244			1982	-170.462
1984	2.14747			1984	-170.617
1986	2.2081			1986	-175.606
1988	2.31146			1988	-170.06
1990	2.10124			1990	165.498
1992	2.27752			1992	163.369
1994	2.16158			1994	177.403
1996	2.17898			1996	-175.843
1998	2.16947			1998	-160.727
