# Supplementary material for: Characterizing ATP processing by the AAA+ protein p97 at the atomic level
Source: Nat Chem. 2024 Feb 7;16(3):363–72. doi: 10.1038/s41557-024-01440-0 (PMC10914628; doi:10.1038/s41557-024-01440-0)
Supplement: Supplementary file 15 — Statistical source data for the MMBSA calculations and ATPase rates. [file 41557_2024_1440_MOESM15_ESM.xlsx]

## Sheet: Extended Data Fig. 8a
	State A		State B		R359K
	Average [kcal/mol]	Standard Error [kcal/mol]	Average [kcal/mol]	Standard Error [kcal/mol]	Average [kcal/mol]	Standard Error [kcal/mol]
ADP	21.75	0.27	32.6777	0.344039	24.6955	0.198247
G245	0.918462	0.0179424	0.456707	0.012641	1.21613	0.0231334
D304	6.23	0.076	4.64871	0.085157	2.74585	0.0318389
E305	3.38	0.051	5.76553	0.120096	2.35538	0.0243402
D307	3.03085	0.0624546	2.34172	0.0317234	5.14796	0.045284
E314	0.624696	0.0095038	0.685363	0.0111485	1.08716	0.0102321
E321	0.997002	0.0104902	0.71701	0.0116071	0.998484	0.00743964
D333	2.00951	0.019507	2.64708	0.0445023	1.38352	0.0176877
D354	1.21245	0.0108375	1.46199	0.0149595	1.8471	0.0101679
D364	0.978864	0.00808215	0.896482	0.00827795	0.731918	0.00455374
D410	0.935676	0.00831945	0.909045	0.0084293	0.826708	0.00619946

## Sheet: Extended Data Fig. 8d
Ext. Data Fig. 8d	37°C
Construct	1	2	3	4	Mean	SD
wt	9.34365	10.5035	7.44011	7.68516	8.74311	1.44647
K312A	11.3451	11.2959	12.0457
K312E	5.72572	5.58712	5.46756
K312R	2.61977	2.79138	2.71359
R313A	0.0710334	0.0649841	0.0603518
K312R-R313A	-0.0310968	0.102056	0.0943823
R313A-E314R	0.0831497	0.0662151	0.0789053
K315A	16.6653	17.428	17.1806
R349A	0.796267	1.08097	0.896749
R359K	0.0557239	0.03739	0.0450569
